# Supplementary material for: 3-(2-Chloro­ethyl)-2-methyl-4-oxo-4H-pyrido[1,2-a]pyrimidinium 2,4,6-trinitro­phenolate
Source: Acta Crystallogr Sect E Struct Rep Online. 2009 Aug 22;65(Pt 9):o2201–2. doi: 10.1107/S1600536809032693 (PMC2970075; doi:10.1107/S1600536809032693)
Supplement: Supplementary file 2 [file e-65-o2201-Isup2.hkl]

# 
# h,k,l, Fc-squared, Fo-squared, sigma(Fo-squared) and status flag 
# 
data_I
_shelx_title ' hsy628 in P2(1)/n' 
_shelx_refln_list_code          4 
_shelx_F_calc_maximum      156.74 
_exptl_crystal_F_000       928.00 
_reflns_d_resolution_high  0.8018 
 
loop_ 
 _symmetry_equiv_pos_as_xyz 
 'x, y, z' 
 '-x+1/2, y+1/2, -z+1/2' 
 '-x, -y, -z' 
 'x-1/2, -y-1/2, z-1/2' 
 
_cell_length_a     7.2718 
_cell_length_b    12.8159 
_cell_length_c    19.9404 
_cell_angle_alpha  90.000 
_cell_angle_beta   97.642 
_cell_angle_gamma  90.000 
 
_shelx_F_squared_multiplier     1.000 
 
loop_ 
 _refln_index_h 
 _refln_index_k 
 _refln_index_l 
 _refln_F_squared_calc 
 _refln_F_squared_meas 
 _refln_F_squared_sigma 
 _refln_observed_status 
   2   0   0    24568.33    21103.60     59.27 o 
   4   0   0       10.42       13.44      3.32 o 
   6   0   0        3.89       -0.53      6.40 o 
   8   0   0     1639.46     1625.43     23.98 o 
   1   1   0     6836.42     6446.31     80.62 o 
   2   1   0    20899.95    19313.31    156.99 o 
   3   1   0      702.11      731.08      7.22 o 
   4   1   0      227.84      234.07      5.42 o 
   5   1   0       86.80       80.10      4.20 o 
   6   1   0      842.29      763.37     10.94 o 
   7   1   0     2636.51     2393.27     40.90 o 
   8   1   0       10.65       11.92      3.29 o 
   0   2   0     1489.59     1338.13     10.04 o 
   1   2   0      532.66      519.00      3.38 o 
   2   2   0     1467.51     1480.37      6.93 o 
   3   2   0       76.47       83.60      3.52 o 
   4   2   0       38.07       48.15      2.81 o 
   5   2   0     1508.17     1579.46     21.82 o 
   6   2   0      742.57      693.79     10.68 o 
   7   2   0       10.97       15.56      4.45 o 
   8   2   0       83.85       90.12      5.29 o 
   1   3   0      356.80      319.66      2.66 o 
   2   3   0     1412.66     1346.94     17.56 o 
   3   3   0     1455.78     1781.33     15.45 o 
   4   3   0       10.36        8.71      2.81 o 
   5   3   0       26.06       32.10      4.75 o 
   6   3   0        1.85        4.08      4.44 o 
   7   3   0       14.24       13.32      3.99 o 
   8   3   0       51.69       59.97      6.20 o 
   0   4   0     4199.35     4269.97    109.82 o 
   1   4   0     1495.93     1635.19     11.10 o 
   2   4   0     3747.44     3995.74     25.62 o 
   3   4   0        4.81        4.03      1.77 o 
   4   4   0     2068.63     2193.10     29.33 o 
   5   4   0      600.15      584.81     12.46 o 
   6   4   0     1203.36     1114.55     16.89 o 
   7   4   0       28.11       24.62      4.43 o 
   8   4   0       30.74       30.16      4.94 o 
   1   5   0     2479.55     2420.83     27.02 o 
   2   5   0     2323.30     2600.17     52.52 o 
   3   5   0     3858.92     3982.75     59.76 o 
   4   5   0      418.87      463.54     12.17 o 
   5   5   0      888.29      902.83     14.82 o 
   6   5   0      258.79      258.26      8.83 o 
   7   5   0      109.54      113.97      5.99 o 
   8   5   0      160.83      186.21      6.72 o 
   0   6   0      582.81      490.04     11.14 o 
   1   6   0     2677.75     2711.23     16.03 o 
   2   6   0     1356.79     1588.46     62.05 o 
   3   6   0       92.82       77.44      4.44 o 
   4   6   0       59.04       99.62     28.75 o 
   5   6   0     2327.54     2235.16     41.06 o 
   6   6   0      574.13      535.08     11.83 o 
   7   6   0       12.10       11.29      4.06 o 
   8   6   0       46.75       50.29      3.13 o 
   1   7   0       23.80       20.72      2.18 o 
   2   7   0      716.68      739.24     20.75 o 
   3   7   0       13.99       21.61      5.77 o 
   4   7   0       15.01       20.52      5.08 o 
   5   7   0       27.11       41.72      7.30 o 
   6   7   0     3119.47     3177.86     30.32 o 
   7   7   0      136.87      142.55      4.83 o 
   8   7   0      739.02      814.12     11.52 o 
   0   8   0     4269.24     3826.92     31.23 o 
   1   8   0     1784.29     1744.34     67.57 o 
   2   8   0     2518.37     2683.25     30.88 o 
   3   8   0       22.92       27.27      3.37 o 
   4   8   0      929.24      868.63     12.41 o 
   5   8   0       24.30       16.21      4.90 o 
   6   8   0        2.14        3.40      4.18 o 
   7   8   0      229.72      242.10      5.49 o 
   1   9   0      695.71      630.41     13.99 o 
   2   9   0      272.44      273.34      8.17 o 
   3   9   0      427.17      416.31      7.39 o 
   4   9   0       52.51       51.71      3.78 o 
   5   9   0      558.83      551.84     17.27 o 
   6   9   0      408.71      460.54      8.81 o 
   7   9   0      191.68      200.46      7.53 o 
   0  10   0       31.85       30.23      5.19 o 
   1  10   0      418.66      373.56      9.20 o 
   2  10   0      107.27      126.52      4.39 o 
   3  10   0       51.28       63.15      3.53 o 
   4  10   0      244.08      231.83      7.40 o 
   5  10   0       50.12       57.31      4.19 o 
   6  10   0       46.79       42.47      3.34 o 
   1  11   0      745.71      698.67     12.70 o 
   2  11   0      418.04      369.45     10.08 o 
   3  11   0     2504.91     2764.79     25.29 o 
   4  11   0       58.35       60.31      4.35 o 
   5  11   0        3.22        5.87      6.26 o 
   6  11   0      484.01      533.36     11.47 o 
   0  12   0        4.67        7.83      5.68 o 
   1  12   0        4.88        9.20      4.03 o 
   2  12   0      128.53      126.17      5.32 o 
   3  12   0     3991.63     4236.90    196.54 o 
   4  12   0      281.10      311.28      8.88 o 
   5  12   0      526.24      569.16     15.46 o 
   1  13   0     1011.66      937.26     14.50 o 
   2  13   0        6.24        5.59      4.19 o 
   3  13   0      155.83      167.97     10.15 o 
   4  13   0      168.55      176.63      8.75 o 
   5  13   0      449.34      510.14      9.80 o 
   0  14   0      358.41      350.64     12.67 o 
   1  14   0      155.30      158.14      7.39 o 
   2  14   0      166.47      164.93      8.72 o 
   3  14   0      563.70      598.14     14.06 o 
   4  14   0       21.57       28.39      4.26 o 
   1  15   0       37.77       35.76      5.54 o 
   2  15   0      410.96      444.00     11.15 o 
  -7   0   1     4058.28     3666.28     40.99 o 
  -5   0   1     4532.98     4628.39     32.59 o 
  -3   0   1    15021.78    14060.39    162.19 o 
  -1   0   1     4111.39     3873.14     45.46 o 
   1   0   1     6117.73     5843.62     15.80 o 
   3   0   1      497.78      501.18      8.17 o 
   5   0   1       11.17       21.75      7.87 o 
   7   0   1       50.51       48.00      7.25 o 
  -8   1   1      321.64      329.34      7.89 o 
  -7   1   1      180.01      172.66      7.30 o 
  -6   1   1       45.36       44.95      4.58 o 
  -5   1   1      941.74      978.79     11.69 o 
  -4   1   1        2.39        0.59      1.81 o 
  -3   1   1     3304.28     3340.72     22.15 o 
  -2   1   1     3624.42     3624.61     24.08 o 
  -1   1   1      583.60      598.00      5.50 o 
   0   1   1     1707.91     1683.11     19.89 o 
   1   1   1     3191.22     3240.94     15.66 o 
   2   1   1      487.06      481.07      3.41 o 
   3   1   1     1558.99     1500.44     14.73 o 
   4   1   1       42.25       29.34      2.25 o 
   5   1   1      107.55      111.10      3.81 o 
   6   1   1        5.93        7.40      4.16 o 
   7   1   1       22.20       25.65      4.04 o 
   8   1   1       20.51       21.58      3.59 o 
  -8   2   1      739.78      727.69     13.63 o 
  -7   2   1      439.19      429.47     18.43 o 
  -6   2   1      848.40      796.24     13.32 o 
  -5   2   1     1531.42     1600.03     14.89 o 
  -4   2   1     6002.43     6182.42     32.01 o 
  -3   2   1      193.68      213.11      3.99 o 
  -2   2   1     4637.70     4653.50     40.22 o 
  -1   2   1      971.54      972.03      7.36 o 
   0   2   1      629.28      675.63      7.79 o 
   1   2   1      379.28      373.70      3.47 o 
   2   2   1    15934.18    14830.43     76.08 o 
   3   2   1     2998.15     3116.77     20.80 o 
   4   2   1       27.91       37.39      4.21 o 
   5   2   1        4.83        5.99      7.28 o 
   6   2   1        3.81        1.27      5.22 o 
   7   2   1       11.88        7.28      4.05 o 
   8   2   1        4.18        3.04      3.06 o 
  -8   3   1       92.14       77.37      6.74 o 
  -7   3   1      192.18      172.40      5.73 o 
  -6   3   1      690.37      654.39     16.63 o 
  -5   3   1       23.51       32.85      5.58 o 
  -4   3   1      991.57     1093.05     11.24 o 
  -3   3   1       20.92       43.13      2.46 o 
  -2   3   1      808.44      934.35      7.24 o 
  -1   3   1     4872.88     4507.77     24.14 o 
   0   3   1     3151.61     3057.53      8.70 o 
   1   3   1     7872.69     7605.33     52.33 o 
   2   3   1      342.75      344.64      6.22 o 
   3   3   1     1435.82     1508.09     26.31 o 
   4   3   1      737.96      790.63     24.75 o 
   5   3   1      836.19      843.05     33.15 o 
   6   3   1        5.76        7.37      3.92 o 
   7   3   1      731.07      739.92     20.32 o 
   8   3   1      681.49      700.02     15.58 o 
  -8   4   1      108.75      107.33      6.95 o 
  -7   4   1       46.77       51.61      7.90 o 
  -6   4   1      133.03      120.75      6.71 o 
  -5   4   1      158.64      159.42      6.85 o 
  -4   4   1       23.31       18.75      2.94 o 
  -3   4   1     4958.99     5320.26     19.98 o 
  -2   4   1      360.94      419.12      8.21 o 
  -1   4   1      446.08      541.90      3.84 o 
   0   4   1       44.09       36.25      1.19 o 
   1   4   1     9742.24     9148.54     53.07 o 
   2   4   1      756.02      839.12      6.84 o 
   3   4   1     3411.59     3584.22     18.16 o 
   4   4   1     1195.22     1318.56     15.50 o 
   5   4   1        3.66        1.36      5.14 o 
   6   4   1        3.90        8.61      4.53 o 
   7   4   1        4.64        6.01      5.33 o 
   8   4   1       54.54       50.32      5.06 o 
  -8   5   1      158.89      170.56      5.27 o 
  -7   5   1       12.54       12.95      3.94 o 
  -6   5   1      306.22      285.90      9.39 o 
  -5   5   1       83.00       91.26      6.02 o 
  -4   5   1      260.14      275.86      7.82 o 
  -3   5   1     4605.17     5149.86     36.95 o 
  -2   5   1     1102.36     1117.39     13.94 o 
  -1   5   1      563.76      536.16      5.71 o 
   0   5   1     2517.85     2401.64     14.64 o 
   1   5   1     1673.37     1686.27      7.80 o 
   2   5   1     4748.33     5417.56     22.30 o 
   3   5   1      345.27      361.18      8.16 o 
   4   5   1     1002.48     1044.04     28.68 o 
   5   5   1      804.74      818.23     19.05 o 
   6   5   1      217.77      211.31      8.23 o 
   7   5   1       94.68       79.59      7.50 o 
   8   5   1       82.67       92.24      5.25 o 
  -8   6   1      212.94      203.42      5.16 o 
  -7   6   1       96.76       96.32      5.58 o 
  -6   6   1       71.75       76.98      5.69 o 
  -5   6   1      130.55      127.47      7.48 o 
  -4   6   1      461.83      424.88      9.53 o 
  -3   6   1      642.08      696.27     12.75 o 
  -2   6   1        2.40       19.23      2.23 o 
  -1   6   1      106.84      103.88      2.43 o 
   0   6   1      160.77      165.29     14.05 o 
   1   6   1        8.22        8.26      1.61 o 
   2   6   1     4680.47     4628.48    163.64 o 
   3   6   1       16.19       17.26      3.72 o 
   4   6   1      658.86      678.89     18.12 o 
   5   6   1      738.79      725.68     23.38 o 
   6   6   1        1.72        9.59      4.52 o 
   7   6   1       54.03       49.27      5.81 o 
   8   6   1       76.54       77.16      5.39 o 
  -8   7   1       68.94       77.48      4.46 o 
  -7   7   1      272.76      299.17      8.85 o 
  -6   7   1      146.51      160.74      7.06 o 
  -5   7   1      537.83      525.95     17.85 o 
  -4   7   1       96.89      102.12      5.64 o 
  -3   7   1        2.07        7.41      3.81 o 
  -2   7   1        3.03        3.22      2.86 o 
  -1   7   1        5.35        7.22      2.03 o 
   0   7   1        4.48        7.35      2.13 o 
   1   7   1        5.93        4.45      2.17 o 
   2   7   1     1382.39     1439.42     21.36 o 
   3   7   1     2612.97     2688.33     32.17 o 
   4   7   1       48.03       60.35      5.49 o 
   5   7   1      189.56      161.06     10.37 o 
   6   7   1       26.02       27.20      4.57 o 
   7   7   1      252.63      251.83      7.31 o 
   8   7   1       55.82       52.13      3.61 o 
  -7   8   1        1.65        1.33      2.80 o 
  -6   8   1       32.37       32.41      5.05 o 
  -5   8   1     1383.64     1307.02     19.14 o 
  -4   8   1       31.18       31.96      3.83 o 
  -3   8   1      961.48      967.93     10.19 o 
  -2   8   1       36.77       53.59      3.84 o 
  -1   8   1     1234.93     1289.29     16.41 o 
   0   8   1       51.38       37.25      3.00 o 
   1   8   1      952.17      906.85     40.00 o 
   2   8   1      792.97      776.71     16.86 o 
   3   8   1     1439.28     1483.05     20.15 o 
   4   8   1      134.82      140.14      5.63 o 
   5   8   1      662.98      601.43     13.15 o 
   6   8   1      233.56      233.31      8.42 o 
   7   8   1       72.19       75.81      4.33 o 
  -7   9   1       34.46       31.75      4.21 o 
  -6   9   1      277.19      307.37      9.15 o 
  -5   9   1      151.76      130.50      5.72 o 
  -4   9   1       89.68       95.90      4.99 o 
  -3   9   1      294.42      289.51      6.17 o 
  -2   9   1       42.04       48.56      4.26 o 
  -1   9   1       31.25       13.18      6.53 o 
   0   9   1      975.29      925.01     26.74 o 
   1   9   1      360.86      349.61      7.47 o 
   2   9   1      438.26      477.66     13.72 o 
   3   9   1      684.36      630.54      7.94 o 
   4   9   1     1237.51     1187.83     35.72 o 
   5   9   1      588.54      621.40     13.28 o 
   6   9   1       88.39       84.82      4.35 o 
   7   9   1      187.43      201.69      5.01 o 
  -6  10   1        9.82        7.12      3.32 o 
  -5  10   1       48.65       28.92      4.71 o 
  -4  10   1      176.92      213.44      6.76 o 
  -3  10   1       20.77       17.99      3.71 o 
  -2  10   1      502.23      531.46     14.02 o 
  -1  10   1       14.02        8.58      4.03 o 
   0  10   1       39.04       34.40      7.40 o 
   1  10   1      169.14      161.66      6.44 o 
   2  10   1      706.78      676.42     13.70 o 
   3  10   1       45.71       43.69      4.62 o 
   4  10   1        2.19        7.20      5.73 o 
   5  10   1       25.49       26.97      3.97 o 
   6  10   1      765.03      853.77     12.19 o 
  -6  11   1       59.60       52.17      5.00 o 
  -5  11   1      285.36      318.43      8.58 o 
  -4  11   1      941.16      889.62     12.08 o 
  -3  11   1       42.70       43.39      4.13 o 
  -2  11   1      119.20      114.50      4.91 o 
  -1  11   1       50.24       53.69      7.14 o 
   0  11   1       96.13       94.70      5.75 o 
   1  11   1       37.02       31.93      4.60 o 
   2  11   1      845.94      767.12     13.85 o 
   3  11   1      763.57      768.41     28.48 o 
   4  11   1      900.24     1030.87     20.66 o 
   5  11   1       96.72       93.97      5.35 o 
  -5  12   1       60.95       65.96      4.28 o 
  -4  12   1        4.31        2.15      4.31 o 
  -3  12   1       23.50       28.73      4.08 o 
  -2  12   1       32.46       31.62      3.89 o 
  -1  12   1      368.53      328.14      9.21 o 
   0  12   1        3.96        2.61      3.97 o 
   1  12   1      348.49      301.99     21.61 o 
   2  12   1      124.21      112.19      6.37 o 
   3  12   1      144.68      136.21     10.50 o 
   4  12   1       27.83       22.47      6.79 o 
   5  12   1      725.34      765.64     10.27 o 
  -4  13   1        0.51        0.96      5.35 o 
  -3  13   1      170.39      164.04      9.66 o 
  -2  13   1     1150.51     1219.04     30.06 o 
  -1  13   1       52.84       43.75      4.22 o 
   0  13   1        2.20        6.51      3.63 o 
   1  13   1      392.58      368.66      9.70 o 
   2  13   1      160.39      146.71      7.76 o 
   3  13   1        8.86        6.06      5.38 o 
   4  13   1       73.96       79.29      6.90 o 
   5  13   1      487.11      567.73     10.44 o 
  -3  14   1       59.97       68.07      6.43 o 
  -2  14   1       83.05       86.21      7.49 o 
  -1  14   1      134.21      115.25      5.69 o 
   0  14   1     1819.58     1769.25     44.26 o 
   1  14   1     1192.48     1168.58     14.90 o 
   2  14   1        9.97        7.63      5.58 o 
   3  14   1       27.82       37.38      5.92 o 
   4  14   1      105.14      100.05      5.28 o 
  -2  15   1       28.69       33.98      5.10 o 
  -1  15   1      554.49      618.59     16.82 o 
   0  15   1      495.44      524.62      9.11 o 
   1  15   1      419.15      389.24     11.19 o 
   2  15   1      164.93      182.54      7.46 o 
  -8   0   2     1472.39     1423.65     22.46 o 
  -6   0   2      306.53      293.98      9.96 o 
  -4   0   2      522.47      518.49      9.62 o 
  -2   0   2        6.25        8.48      2.75 o 
   0   0   2      125.24      140.03      1.74 o 
   4   0   2     1056.54     1073.46     19.16 o 
   6   0   2     1613.50     1364.98     25.92 o 
   8   0   2      118.04      123.70      7.64 o 
  -8   1   2       25.35       24.86      3.57 o 
  -7   1   2      914.22      875.55     14.37 o 
  -6   1   2      447.55      406.54      8.13 o 
  -5   1   2       93.07      106.13      3.93 o 
  -4   1   2     1871.21     1968.41     13.39 o 
  -3   1   2      485.17      474.64      5.84 o 
  -2   1   2     8987.74     8371.62    175.32 o 
  -1   1   2     2045.24     2085.11      8.56 o 
   0   1   2      466.93      448.58      5.25 o 
   2   1   2    18461.63    17466.83     74.49 o 
   3   1   2     1999.03     2112.05     16.31 o 
   4   1   2     1417.44     1506.60     11.86 o 
   5   1   2       27.91       27.54      6.82 o 
   6   1   2      195.00      180.32      7.46 o 
   7   1   2     1670.61     1563.20     19.27 o 
   8   1   2       13.09       11.49      2.84 o 
  -8   2   2       55.17       48.66      4.85 o 
  -7   2   2      780.06      722.69     19.33 o 
  -6   2   2      176.17      181.04      5.89 o 
  -5   2   2       36.90       41.62      3.71 o 
  -4   2   2      873.14      902.45      8.82 o 
  -3   2   2      130.70      167.44      3.65 o 
  -2   2   2     4306.07     4193.92     25.98 o 
  -1   2   2     4498.10     4374.87     38.54 o 
   0   2   2     1328.67     1353.24      6.47 o 
   1   2   2      408.63      422.58      7.27 o 
   2   2   2       68.00       94.48      4.35 o 
   3   2   2     1294.15     1498.74      9.90 o 
   4   2   2      637.49      741.28      8.14 o 
   5   2   2     2521.30     2445.30     41.37 o 
   6   2   2      190.22      196.18     10.09 o 
   7   2   2        1.06        4.39      4.17 o 
   8   2   2      341.94      336.07      7.46 o 
  -8   3   2        3.67        2.59      4.64 o 
  -7   3   2      266.96      253.89     10.20 o 
  -6   3   2     1103.82     1086.02     21.16 o 
  -5   3   2       16.84       22.07      7.14 o 
  -4   3   2     3711.68     3613.11     19.63 o 
  -3   3   2      231.05      226.65      3.50 o 
  -2   3   2      768.08      857.26     12.88 o 
  -1   3   2     5110.13     4954.55     12.01 o 
   0   3   2     5671.73     5070.50     13.36 o 
   1   3   2     5048.81     4943.31     40.02 o 
   2   3   2      314.16      342.34      9.38 o 
   3   3   2       22.01       33.19      2.51 o 
   4   3   2     2082.52     2285.44     20.06 o 
   5   3   2      135.85      152.15      5.40 o 
   6   3   2       62.04       65.63      4.31 o 
   7   3   2      973.71      998.73     14.78 o 
   8   3   2      105.37      108.27      6.96 o 
  -8   4   2      474.67      500.38     13.09 o 
  -7   4   2       58.47       53.36      4.80 o 
  -6   4   2        3.03        6.02      4.63 o 
  -5   4   2      196.66      179.33      7.74 o 
  -4   4   2      101.28       78.92      5.70 o 
  -3   4   2       30.38       36.36      2.23 o 
  -2   4   2     1183.15     1113.20      7.80 o 
  -1   4   2      724.81      666.28      4.81 o 
   0   4   2      734.12      817.36      8.70 o 
   1   4   2      866.94     1007.50     10.14 o 
   2   4   2     2494.96     2750.45     14.33 o 
   3   4   2     1259.93     1539.00     11.98 o 
   4   4   2       95.60      125.52      4.53 o 
   5   4   2     1645.46     1682.95     27.32 o 
   6   4   2      255.25      239.01      8.65 o 
   7   4   2      177.49      178.91      9.75 o 
   8   4   2       13.90       14.59      4.20 o 
  -8   5   2       44.07       43.15      3.46 o 
  -7   5   2       69.10       76.55      5.61 o 
  -6   5   2     1268.69     1255.10     17.96 o 
  -5   5   2        2.50        6.51      4.93 o 
  -4   5   2        1.00       10.40      4.31 o 
  -3   5   2      249.82      270.98      5.64 o 
  -2   5   2      906.68     1092.42      9.76 o 
  -1   5   2      537.84      635.85      4.78 o 
   0   5   2       84.00       80.68      3.38 o 
   1   5   2     1393.97     1421.88     14.13 o 
   2   5   2     3520.12     3867.98     16.62 o 
   3   5   2       25.06       18.87      8.26 o 
   4   5   2     1564.46     1656.60     18.81 o 
   5   5   2       48.06       45.80      4.97 o 
   6   5   2      640.42      588.10     12.83 o 
   7   5   2       26.93       24.79      5.43 o 
   8   5   2        1.01        2.34      2.77 o 
  -8   6   2       23.38       22.37      2.66 o 
  -7   6   2       32.22       31.48      4.27 o 
  -6   6   2      677.58      674.63     13.18 o 
  -5   6   2      390.48      380.42      9.86 o 
  -4   6   2      323.23      327.23      8.43 o 
  -3   6   2     3227.53     3495.76     21.64 o 
  -2   6   2      707.52      749.66      8.56 o 
  -1   6   2     1734.24     1958.38     10.37 o 
   0   6   2     1624.36     1807.94     31.39 o 
   1   6   2       14.88       10.11      1.51 o 
   2   6   2      379.59      405.04     10.87 o 
   3   6   2      500.86      562.10     14.47 o 
   4   6   2       37.71       38.54      8.27 o 
   5   6   2      252.18      260.14      8.79 o 
   6   6   2       85.45       77.02      5.36 o 
   7   6   2       11.58        7.32      4.54 o 
   8   6   2        7.35        4.21      2.53 o 
  -7   7   2       58.95       58.51      3.70 o 
  -6   7   2        7.48       12.70      4.58 o 
  -5   7   2      518.77      540.50     18.70 o 
  -4   7   2      309.31      305.88     11.36 o 
  -3   7   2      104.07      115.28      5.27 o 
  -2   7   2      823.91      764.25     11.88 o 
  -1   7   2     3424.35     3526.31     50.02 o 
   0   7   2      285.74      262.21      4.89 o 
   1   7   2      336.68      305.14      7.81 o 
   2   7   2       75.54       90.07      6.43 o 
   3   7   2      152.51      166.29      9.00 o 
   4   7   2       27.88       38.31      8.00 o 
   5   7   2       18.55       22.42      7.17 o 
   6   7   2       34.33       27.64      3.57 o 
   7   7   2       34.57       38.48      3.65 o 
  -7   8   2      119.14      138.55      9.64 o 
  -6   8   2       80.67       79.32      6.14 o 
  -5   8   2      437.14      433.24     15.94 o 
  -4   8   2      118.39      107.32      5.98 o 
  -3   8   2      386.13      459.15      8.37 o 
  -2   8   2       79.53       98.71      4.87 o 
  -1   8   2        2.81       24.72      4.58 o 
   0   8   2     1617.54     1594.71     28.65 o 
   1   8   2       51.40       50.36      3.91 o 
   2   8   2       99.95      105.98      7.73 o 
   3   8   2       18.54       28.77      3.91 o 
   4   8   2      334.73      344.59     10.29 o 
   5   8   2       19.30       15.16      4.88 o 
   6   8   2        2.06        7.38      4.36 o 
   7   8   2      178.91      194.23      5.97 o 
  -7   9   2      392.87      457.90      7.88 o 
  -6   9   2      244.26      262.43      8.12 o 
  -5   9   2       81.14       89.31      6.43 o 
  -4   9   2        5.52       10.21      5.28 o 
  -3   9   2     1179.28     1077.52     14.71 o 
  -2   9   2      782.91      877.23     10.92 o 
  -1   9   2     2917.35     2774.55     32.79 o 
   0   9   2       84.70       77.04      6.01 o 
   1   9   2       15.14       12.87      3.61 o 
   2   9   2      344.55      346.98      9.31 o 
   3   9   2       47.99       50.51      4.49 o 
   4   9   2       20.54       29.71      4.74 o 
   5   9   2        2.41       -1.24      3.86 o 
   6   9   2       20.08       20.21      3.41 o 
   7   9   2      264.70      281.48      8.68 o 
  -6  10   2      207.49      199.20     14.39 o 
  -5  10   2       33.10       32.70      4.99 o 
  -4  10   2       27.27       33.35      4.06 o 
  -3  10   2      918.55      855.93     11.96 o 
  -2  10   2       47.29       48.26      5.41 o 
  -1  10   2     1592.09     1465.57     17.34 o 
   0  10   2       72.24       68.32      8.06 o 
   1  10   2     3783.00     3662.38     27.40 o 
   2  10   2      402.45      356.96      7.89 o 
   3  10   2      432.30      420.90     17.65 o 
   4  10   2       81.90       75.88      4.87 o 
   5  10   2     1188.80     1212.53     16.99 o 
   6  10   2      443.56      446.68      8.85 o 
  -6  11   2      196.40      220.11      5.58 o 
  -5  11   2      292.36      293.50     11.59 o 
  -4  11   2       42.75       40.35      3.87 o 
  -3  11   2      743.85      665.04     12.96 o 
  -2  11   2        2.34        0.21      3.64 o 
  -1  11   2     6194.25     5544.60     66.45 o 
   0  11   2     1861.24     1686.56     19.25 o 
   1  11   2     1849.94     1700.64     28.66 o 
   2  11   2       27.68       20.16      4.24 o 
   3  11   2      149.27      164.15      7.35 o 
   4  11   2      864.49      885.86     14.77 o 
   5  11   2      231.53      258.74     10.83 o 
  -5  12   2       93.10       91.60      4.82 o 
  -4  12   2        2.94        8.43      4.49 o 
  -3  12   2        3.16        3.65      3.76 o 
  -2  12   2      195.53      192.26      5.98 o 
  -1  12   2      536.78      491.92     11.06 o 
   0  12   2       88.83       85.45      5.59 o 
   1  12   2      434.53      409.50     16.64 o 
   2  12   2      141.14      127.73      6.53 o 
   3  12   2      459.44      452.04     15.93 o 
   4  12   2       62.74       62.37      7.55 o 
   5  12   2      623.76      720.01     15.07 o 
  -4  13   2       48.01       48.19      4.44 o 
  -3  13   2      393.36      406.42      9.09 o 
  -2  13   2        1.42        1.86      3.48 o 
  -1  13   2      144.93      139.69      5.35 o 
   0  13   2      830.19      771.83     13.08 o 
   1  13   2      353.87      343.85      9.35 o 
   2  13   2       27.26       12.62      6.73 o 
   3  13   2      390.02      390.58     13.55 o 
   4  13   2       49.53       53.86      6.33 o 
   5  13   2      803.71      872.49     12.39 o 
  -3  14   2       76.79       95.20      6.65 o 
  -2  14   2       11.77       10.68      5.75 o 
  -1  14   2      363.81      361.97      6.95 o 
   0  14   2      156.26      157.62      6.34 o 
   1  14   2       27.22       29.73      4.38 o 
   2  14   2      396.92      404.48     12.89 o 
   3  14   2       43.17       41.84      5.52 o 
   4  14   2       21.58       17.03      3.58 o 
  -2  15   2      174.52      191.15      7.37 o 
  -1  15   2      485.58      544.05      8.93 o 
   0  15   2        1.70        5.44      3.63 o 
   1  15   2       84.57       73.71      6.32 o 
   2  15   2      150.62      170.84      7.46 o 
  -7   0   3       20.18       18.00      5.85 o 
  -5   0   3      984.59     1079.61     15.02 o 
  -3   0   3     1784.85     1884.52     16.42 o 
  -1   0   3     3596.90     3477.76     42.47 o 
   1   0   3      743.94      822.97      8.78 o 
   3   0   3     3283.56     3411.65     29.85 o 
   5   0   3      384.88      338.56     12.37 o 
   7   0   3       25.09       18.36      6.03 o 
  -8   1   3      112.03      107.51      5.17 o 
  -7   1   3       32.59       25.61      4.54 o 
  -6   1   3       95.91       97.50      4.52 o 
  -5   1   3     1943.87     2006.56     14.30 o 
  -4   1   3       37.48       27.76      2.75 o 
  -3   1   3      333.47      354.02      7.27 o 
  -2   1   3       14.21        8.80      2.40 o 
  -1   1   3        6.10       12.02      1.14 o 
   0   1   3    11400.30     9658.20     67.35 o 
   1   1   3    16977.23    14198.86    298.97 o 
   2   1   3    18366.14    17721.88     77.92 o 
   3   1   3     2690.67     2675.88     18.75 o 
   4   1   3      118.39      109.54      4.27 o 
   5   1   3      225.53      228.52      7.25 o 
   6   1   3       64.36       58.55      5.01 o 
   7   1   3        4.21        9.26      6.55 o 
   8   1   3      125.92      119.43      5.22 o 
  -8   2   3      254.61      264.34      6.77 o 
  -7   2   3      442.96      432.44      8.33 o 
  -6   2   3     1446.20     1356.67     14.36 o 
  -5   2   3      319.31      328.94      6.11 o 
  -4   2   3     1622.27     1758.76     14.24 o 
  -3   2   3     1961.76     2002.58     11.50 o 
  -2   2   3       24.70       36.29      1.48 o 
  -1   2   3      259.76      231.81      4.16 o 
   0   2   3     3027.59     2944.36     46.68 o 
   1   2   3    18609.74    17709.21    106.08 o 
   2   2   3     4463.46     4448.14     45.06 o 
   3   2   3     1591.27     1717.31     12.21 o 
   4   2   3    10082.82    10539.09     43.48 o 
   5   2   3      520.96      519.93      9.04 o 
   6   2   3     1207.56     1089.98     16.44 o 
   7   2   3       15.37       16.89      6.56 o 
   8   2   3      601.29      619.27      9.81 o 
  -8   3   3      144.11      135.76      8.21 o 
  -7   3   3      386.56      391.04      9.38 o 
  -6   3   3     1742.41     1677.86     25.09 o 
  -5   3   3     3866.13     4079.66     27.92 o 
  -4   3   3     5681.39     5791.80     27.18 o 
  -3   3   3     1162.45     1068.82     10.81 o 
  -2   3   3      341.19      387.55      5.64 o 
  -1   3   3      590.66      713.91      5.53 o 
   0   3   3     1628.60     1685.44     16.27 o 
   1   3   3    14533.00    14414.60     43.78 o 
   2   3   3     4803.28     4968.01     20.26 o 
   3   3   3     2281.18     2460.67     17.99 o 
   4   3   3      174.69      197.80      6.74 o 
   5   3   3       28.42       27.65      4.31 o 
   6   3   3     1130.15     1011.34     17.51 o 
   7   3   3      900.29      899.43     26.27 o 
   8   3   3     1063.58     1120.70     18.68 o 
  -8   4   3        5.66        1.54      4.20 o 
  -7   4   3      222.12      203.63      8.22 o 
  -6   4   3       12.96       12.46      7.60 o 
  -5   4   3      130.64      142.93      6.65 o 
  -4   4   3     1966.85     2047.62     18.83 o 
  -3   4   3     1803.79     1797.88      9.56 o 
  -2   4   3      389.76      436.26      7.77 o 
  -1   4   3     1989.06     1923.03     11.14 o 
   0   4   3      217.79      301.00      3.02 o 
   1   4   3    20498.62    18958.50     95.76 o 
   2   4   3     2647.63     2923.79     87.28 o 
   3   4   3     1213.82     1446.61     14.99 o 
   4   4   3      454.17      533.53     15.73 o 
   5   4   3     1526.22     1477.95     23.95 o 
   6   4   3      182.50      163.52      5.70 o 
   7   4   3      579.76      563.65     16.07 o 
   8   4   3      219.01      204.35      8.18 o 
  -8   5   3      182.17      187.59      5.47 o 
  -7   5   3      201.30      190.25      8.91 o 
  -6   5   3      544.36      519.41     12.10 o 
  -5   5   3       84.19       89.61      5.57 o 
  -4   5   3       24.68       15.47      3.71 o 
  -3   5   3      181.87      216.98      8.68 o 
  -2   5   3     8737.85     8764.47     27.49 o 
  -1   5   3     1728.18     1799.64      9.37 o 
   0   5   3     2164.41     2160.45     21.56 o 
   1   5   3      116.38      120.07      2.67 o 
   2   5   3     1205.40     1205.06     66.77 o 
   3   5   3        5.87        8.31      4.26 o 
   4   5   3        3.72        6.92      3.81 o 
   5   5   3        4.30       26.58      5.71 o 
   6   5   3        7.97        6.68      4.52 o 
   7   5   3       41.44       36.76      5.30 o 
   8   5   3      819.11      845.75     17.28 o 
  -8   6   3      143.79      149.22      6.71 o 
  -7   6   3       92.51       92.89      5.52 o 
  -6   6   3       28.97       28.79      4.70 o 
  -5   6   3       18.64       27.43      4.72 o 
  -4   6   3     3199.97     3311.41     20.72 o 
  -3   6   3      231.57      214.87      7.69 o 
  -2   6   3       92.57       89.61      3.41 o 
  -1   6   3     6360.02     6432.40     29.59 o 
   0   6   3      930.81      972.55      7.12 o 
   1   6   3       23.28       18.31      2.10 o 
   2   6   3      306.24      281.85      9.39 o 
   3   6   3       79.90       81.85      6.30 o 
   4   6   3       37.37       27.25      8.15 o 
   5   6   3      460.34      464.15     27.85 o 
   6   6   3      503.67      473.90     11.24 o 
   7   6   3        0.78        1.05      3.25 o 
   8   6   3       21.56       24.86      2.47 o 
  -7   7   3       68.67       70.82      3.78 o 
  -6   7   3      274.33      279.97      7.15 o 
  -5   7   3     2009.94     2035.35     51.05 o 
  -4   7   3      662.14      627.23     14.06 o 
  -3   7   3       41.82       41.06      4.22 o 
  -2   7   3      438.80      518.03      9.21 o 
  -1   7   3       24.41       13.28      3.04 o 
   0   7   3      266.68      282.22      4.30 o 
   1   7   3      481.92      519.78      7.25 o 
   2   7   3        5.48        8.92      3.40 o 
   3   7   3      605.92      626.07     16.11 o 
   4   7   3       72.45       61.36      8.10 o 
   5   7   3      274.81      278.61     13.50 o 
   6   7   3      445.15      403.51     10.43 o 
   7   7   3        0.47       -2.31      3.22 o 
  -7   8   3      528.96      573.86      9.83 o 
  -6   8   3        3.92        6.41      4.07 o 
  -5   8   3        0.06        8.60     10.14 o 
  -4   8   3        0.45        0.51      3.77 o 
  -3   8   3      264.92      255.50      7.31 o 
  -2   8   3     1098.58     1127.33     24.43 o 
  -1   8   3      429.87      501.45      7.81 o 
   0   8   3       16.49       11.25      3.21 o 
   1   8   3      470.89      437.48     22.55 o 
   2   8   3      437.58      421.51     12.86 o 
   3   8   3       53.56       60.37      5.87 o 
   4   8   3        0.85       -0.08      5.02 o 
   5   8   3       67.86       47.35      5.67 o 
   6   8   3       31.77       29.73      4.59 o 
   7   8   3      925.22     1016.43     15.21 o 
  -7   9   3      160.83      166.61      5.20 o 
  -6   9   3       17.43       21.44      3.98 o 
  -5   9   3      477.01      499.79     13.33 o 
  -4   9   3        7.81        1.53      4.06 o 
  -3   9   3      101.96       81.06      4.28 o 
  -2   9   3      429.75      329.83      6.99 o 
  -1   9   3      205.43      200.23      9.38 o 
   0   9   3     1473.65     1312.80     20.67 o 
   1   9   3       17.26       23.14      5.57 o 
   2   9   3       79.25       92.91      4.43 o 
   3   9   3      452.83      478.03     29.25 o 
   4   9   3      531.45      583.38     12.27 o 
   5   9   3        1.79        0.58      4.55 o 
   6   9   3       60.76       57.35      3.98 o 
   7   9   3        2.60        3.49      2.53 o 
  -7  10   3       38.46       46.38      4.21 o 
  -6  10   3       27.90       31.33      5.93 o 
  -5  10   3       50.93       50.18      8.22 o 
  -4  10   3      464.47      435.01      9.26 o 
  -3  10   3       97.15       95.59      4.52 o 
  -2  10   3      238.45      243.66      7.79 o 
  -1  10   3        1.60       -1.50      3.98 o 
   0  10   3     1676.64     1603.45     17.85 o 
   1  10   3      694.82      636.29     12.02 o 
   2  10   3     1203.15     1219.48     14.00 o 
   3  10   3       80.43       79.68      6.16 o 
   4  10   3        1.86        4.91      4.16 o 
   5  10   3      105.70      131.94      5.93 o 
   6  10   3      222.76      252.17     11.31 o 
  -6  11   3      661.69      745.11     33.90 o 
  -5  11   3      387.02      389.08     13.19 o 
  -4  11   3      338.99      352.41      9.58 o 
  -3  11   3       19.15       25.67      3.72 o 
  -2  11   3      314.98      275.96      9.09 o 
  -1  11   3     4555.32     4215.52     67.85 o 
   0  11   3      423.13      382.36     17.89 o 
   1  11   3      238.01      223.75      7.90 o 
   2  11   3       75.96       63.18      4.45 o 
   3  11   3       67.11       60.25      8.42 o 
   4  11   3       65.24       64.93      5.70 o 
   5  11   3       87.89       91.60      4.16 o 
  -5  12   3        1.14        4.21      3.62 o 
  -4  12   3      118.23      120.68      4.78 o 
  -3  12   3     1219.15     1183.81     13.54 o 
  -2  12   3      874.67      782.09     13.42 o 
  -1  12   3      988.85      897.96     14.33 o 
   0  12   3       12.03        9.86      4.91 o 
   1  12   3     1959.15     1837.96     20.46 o 
   2  12   3       43.82       45.26      5.17 o 
   3  12   3      443.66      448.92     16.20 o 
   4  12   3       12.94        8.58      5.85 o 
   5  12   3        7.31        6.14      4.36 o 
  -4  13   3      126.35      114.90      4.97 o 
  -3  13   3       41.07       40.08      3.63 o 
  -2  13   3      142.70      126.03      4.94 o 
  -1  13   3        7.14        7.60      4.23 o 
   0  13   3     1540.78     1446.50     28.77 o 
   1  13   3     1576.95     1537.78     22.97 o 
   2  13   3       27.13       30.55      6.80 o 
   3  13   3        0.39       -4.85      4.85 o 
   4  13   3      864.31      887.78     16.71 o 
  -3  14   3      530.53      563.43     23.45 o 
  -2  14   3      117.59      124.50      5.60 o 
  -1  14   3       63.12       58.29      3.74 o 
   0  14   3       72.27       73.88      5.22 o 
   1  14   3      330.73      350.57     16.79 o 
   2  14   3      357.74      375.82     12.40 o 
   3  14   3       25.79       28.08      5.16 o 
   4  14   3        8.67        6.32      3.05 o 
  -1  15   3      136.06      126.06      4.89 o 
   0  15   3        1.77        1.27      4.50 o 
   1  15   3       30.56       44.54      5.64 o 
   2  15   3       27.26       34.43      4.27 o 
  -8   0   4       76.18       81.12      6.27 o 
  -6   0   4      127.88      116.06      8.65 o 
  -4   0   4     1413.35     1440.07     24.46 o 
  -2   0   4    13039.57    11421.42     30.71 o 
   0   0   4     2328.63     2158.73      9.08 o 
   2   0   4    12697.21    12376.60     46.82 o 
   4   0   4     6257.38     6407.51     47.18 o 
   6   0   4      540.30      483.95     16.32 o 
   8   0   4      862.43      918.86     17.04 o 
  -8   1   4       53.52       51.71      4.28 o 
  -7   1   4     1582.81     1458.63     18.30 o 
  -6   1   4       19.40       17.16      3.43 o 
  -5   1   4      231.61      239.17      6.35 o 
  -4   1   4      117.12      138.39      3.98 o 
  -3   1   4     4183.44     4239.17     31.05 o 
  -2   1   4     1236.59     1298.57     16.64 o 
  -1   1   4    11483.73    10804.99    148.48 o 
   0   1   4     2711.25     2926.04     12.46 o 
   1   1   4     7103.14     6958.58     31.41 o 
   2   1   4       34.68       43.10      2.60 o 
   3   1   4        5.05        5.60      1.78 o 
   4   1   4     4894.23     5034.38     29.64 o 
   5   1   4      308.70      298.64      8.26 o 
   6   1   4      997.44      906.51     15.22 o 
   7   1   4       71.45       64.38      5.44 o 
   8   1   4        0.66       -0.64      3.09 o 
  -8   2   4        0.97       -2.83      3.21 o 
  -7   2   4      717.44      681.92     12.51 o 
  -6   2   4     1687.08     1698.04     19.88 o 
  -5   2   4      479.53      512.13      7.54 o 
  -4   2   4      193.42      218.75      5.81 o 
  -3   2   4     1745.99     1638.01     23.79 o 
  -2   2   4     2099.45     2263.63     15.83 o 
  -1   2   4     2487.69     2534.96      8.32 o 
   0   2   4     1477.24     1338.03     29.38 o 
   1   2   4    16683.42    15969.76     41.35 o 
   2   2   4    11275.78    11276.07     30.52 o 
   3   2   4     1067.05     1113.71     10.17 o 
   4   2   4     1902.05     2107.17     25.26 o 
   5   2   4      109.98      105.41      4.91 o 
   6   2   4      342.25      308.14      9.27 o 
   7   2   4      172.51      155.86      6.79 o 
   8   2   4       53.40       51.03      3.81 o 
  -8   3   4      248.40      256.32     10.36 o 
  -7   3   4      649.35      603.81     11.20 o 
  -6   3   4     2889.47     2808.56     25.84 o 
  -5   3   4      236.68      241.60      6.27 o 
  -4   3   4      789.23      766.61     14.45 o 
  -3   3   4      165.57      177.67      4.04 o 
  -2   3   4      110.76      101.42      3.17 o 
  -1   3   4     3740.13     3544.77    165.43 o 
   0   3   4     1241.29     1144.56      6.82 o 
   1   3   4     9282.79     9111.13     25.39 o 
   2   3   4      220.05      259.40      4.05 o 
   3   3   4     1254.14     1338.34     13.92 o 
   4   3   4     4758.54     4852.83     30.57 o 
   5   3   4      138.45      122.17      5.03 o 
   6   3   4       64.50       56.22      6.35 o 
   7   3   4       89.15       93.95      7.72 o 
   8   3   4      121.00      126.14      7.05 o 
  -8   4   4       55.43       61.85      5.74 o 
  -7   4   4       23.25       27.41      6.78 o 
  -6   4   4       81.30       65.31      5.92 o 
  -5   4   4     1001.48      954.81     15.08 o 
  -4   4   4      360.68      391.40      7.30 o 
  -3   4   4      526.04      554.85      8.91 o 
  -2   4   4     6257.78     6257.59     21.89 o 
  -1   4   4     1826.68     1824.44     11.92 o 
   0   4   4        7.74        4.32      1.38 o 
   1   4   4     1498.47     1437.43     10.23 o 
   2   4   4     2665.30     2495.98     17.98 o 
   3   4   4      422.53      443.70      9.03 o 
   4   4   4     2305.01     2585.65     26.48 o 
   5   4   4      117.64      144.50      5.47 o 
   6   4   4      429.11      428.80     14.27 o 
   7   4   4      565.49      515.64     15.19 o 
   8   4   4       16.53       21.48      3.16 o 
  -8   5   4        2.83        7.14      2.83 o 
  -7   5   4      393.49      419.22     16.84 o 
  -6   5   4      174.70      176.76      9.79 o 
  -5   5   4       23.13       26.64      4.94 o 
  -4   5   4     1386.27     1483.24     21.48 o 
  -3   5   4     1293.15     1270.44     15.75 o 
  -2   5   4      710.78      762.91      8.10 o 
  -1   5   4        8.89        4.63      2.16 o 
   0   5   4       67.77       69.61      2.26 o 
   1   5   4      589.08      519.58      7.46 o 
   2   5   4      516.12      589.80      9.26 o 
   3   5   4        0.78        1.44      4.59 o 
   4   5   4     1177.02     1157.39     69.63 o 
   5   5   4     1656.20     1595.82     62.58 o 
   6   5   4       91.63       74.38      6.75 o 
   7   5   4       66.25       65.04      6.70 o 
   8   5   4      283.44      290.35     20.03 o 
  -8   6   4      331.71      361.81     18.57 o 
  -7   6   4      301.56      321.47     11.77 o 
  -6   6   4       45.27       43.36      4.91 o 
  -5   6   4      446.41      420.16      8.85 o 
  -4   6   4      992.92     1015.47     30.62 o 
  -3   6   4      173.45      157.38      4.19 o 
  -2   6   4      112.75       89.22      3.15 o 
  -1   6   4        5.28       19.18      2.25 o 
   0   6   4     5433.44     5593.48     37.69 o 
   1   6   4     1284.59     1333.48     16.08 o 
   2   6   4     1548.83     1759.24     22.03 o 
   3   6   4     7788.27     8136.92     53.12 o 
   4   6   4      313.74      299.85     13.08 o 
   5   6   4        1.19        1.93      4.90 o 
   6   6   4      109.83      103.59      7.22 o 
   7   6   4       38.45       35.96      3.56 o 
   8   6   4       10.43       10.90      3.41 o 
  -7   7   4       85.92       91.45      4.14 o 
  -6   7   4        2.84        2.85      3.48 o 
  -5   7   4      147.15      144.77      5.02 o 
  -4   7   4      233.92      229.69      6.74 o 
  -3   7   4        2.20       -0.40      6.37 o 
  -2   7   4      106.69      110.40      4.27 o 
  -1   7   4      174.40      178.52      4.69 o 
   0   7   4     2371.27     2158.33     18.16 o 
   1   7   4      650.37      713.22      9.67 o 
   2   7   4     2309.45     2384.61     27.37 o 
   3   7   4      498.78      507.58     15.27 o 
   4   7   4     1177.02     1113.55     24.29 o 
   5   7   4        2.84        5.32      6.57 o 
   6   7   4      115.25      114.18     17.06 o 
   7   7   4      393.88      393.68     11.32 o 
  -7   8   4        1.21        0.68      3.38 o 
  -6   8   4       10.39       14.02      7.64 o 
  -5   8   4        7.27       11.25      3.82 o 
  -4   8   4       41.11       37.35      4.30 o 
  -3   8   4      401.57      397.24      6.82 o 
  -2   8   4     4334.06     4401.59     32.71 o 
  -1   8   4     3615.05     3703.66     20.78 o 
   0   8   4      312.39      327.19     20.04 o 
   1   8   4       23.26       29.19      9.94 o 
   2   8   4      557.19      573.25     10.80 o 
   3   8   4       54.60       71.18      8.76 o 
   4   8   4      693.28      665.56     16.56 o 
   5   8   4        0.01        0.08      4.81 o 
   6   8   4     1557.79     1474.20     24.90 o 
   7   8   4      735.72      791.00     10.13 o 
  -7   9   4       11.81       13.82      6.14 o 
  -6   9   4       90.25       94.08      5.41 o 
  -5   9   4      269.48      272.24      9.07 o 
  -4   9   4      124.72      118.92      5.65 o 
  -3   9   4      314.28      310.04      6.26 o 
  -2   9   4      122.84      152.44      5.30 o 
  -1   9   4     2871.23     3022.22     32.69 o 
   0   9   4       68.57       75.48      6.41 o 
   1   9   4     1688.58     1743.72     21.44 o 
   2   9   4      719.01      756.36     10.92 o 
   3   9   4       26.58       20.27      5.05 o 
   4   9   4      143.44      139.55      6.00 o 
   5   9   4      527.03      525.52     12.29 o 
   6   9   4       20.92       20.24      4.80 o 
   7   9   4        6.51        3.53      3.15 o 
  -7  10   4      141.68      134.37      5.50 o 
  -6  10   4      661.26      697.35     10.76 o 
  -5  10   4      115.34      104.38      6.59 o 
  -4  10   4       70.89       64.82      4.85 o 
  -3  10   4     1921.58     1781.07     23.41 o 
  -2  10   4      409.36      338.48      9.21 o 
  -1  10   4     1047.35      988.71     11.69 o 
   0  10   4     1451.50     1509.22     17.37 o 
   1  10   4      537.30      534.96      9.16 o 
   2  10   4      636.42      633.45     10.51 o 
   3  10   4      178.49      178.71      7.70 o 
   4  10   4        9.47       19.57      3.92 o 
   5  10   4      382.35      383.39     13.57 o 
   6  10   4        1.17        2.06      2.85 o 
  -6  11   4      108.70      111.21      6.93 o 
  -5  11   4        2.28        5.82      5.48 o 
  -4  11   4     2898.17     2666.10     83.75 o 
  -3  11   4       76.27       64.50      3.80 o 
  -2  11   4       13.85       21.44      7.05 o 
  -1  11   4      275.09      245.01      6.59 o 
   0  11   4      516.65      498.68     15.87 o 
   1  11   4      247.77      252.27     14.32 o 
   2  11   4      471.48      467.55     10.00 o 
   3  11   4      516.13      517.28     17.53 o 
   4  11   4     1452.86     1456.04     39.34 o 
   5  11   4        4.41        9.07      5.64 o 
   6  11   4      136.37      123.43      5.65 o 
  -5  12   4       17.92       23.01      4.40 o 
  -4  12   4      122.56      101.17      4.93 o 
  -3  12   4      144.34      142.26      5.42 o 
  -2  12   4     1385.77     1271.96     24.04 o 
  -1  12   4       34.29       27.45      7.49 o 
   0  12   4        3.13        5.46      4.03 o 
   1  12   4       68.90       60.03      5.55 o 
   2  12   4       85.61       72.12      9.18 o 
   3  12   4      297.00      307.41     13.40 o 
   4  12   4      182.98      174.18      9.51 o 
   5  12   4       72.32       80.74      5.77 o 
  -4  13   4        0.69       11.84      5.15 o 
  -3  13   4      132.95      150.13      5.73 o 
  -2  13   4        0.21        0.90      3.38 o 
  -1  13   4        3.79       -1.02      4.42 o 
   0  13   4      263.13      251.25      8.13 o 
   1  13   4      419.34      417.62     12.60 o 
   2  13   4       43.51       44.35      6.52 o 
   3  13   4        7.35        2.72      5.44 o 
   4  13   4        0.83        1.27      4.20 o 
  -3  14   4       19.06       24.65      5.36 o 
  -2  14   4      102.59      117.68      5.24 o 
  -1  14   4       71.82       78.22      3.92 o 
   0  14   4        0.02        2.94      3.99 o 
   1  14   4        4.45       -2.73      4.95 o 
   2  14   4      295.82      284.05     10.96 o 
   3  14   4      196.03      208.02      8.68 o 
  -1  15   4       47.21       46.01      4.07 o 
   0  15   4      586.09      577.99     15.88 o 
   1  15   4        8.76       13.92      4.43 o 
   2  15   4      203.27      205.23      7.56 o 
  -7   0   5      443.41      386.06     14.00 o 
  -5   0   5      220.51      201.55     21.80 o 
  -3   0   5      303.72      285.25     11.24 o 
  -1   0   5    11302.83    10163.90     49.76 o 
   1   0   5     1341.59     1438.23     12.45 o 
   3   0   5       93.09       69.01      5.30 o 
   5   0   5      290.35      262.69     11.26 o 
   7   0   5      102.63      104.95      8.12 o 
  -8   1   5       61.10       56.30      4.14 o 
  -7   1   5      193.82      193.21     11.17 o 
  -6   1   5      358.93      355.26      9.83 o 
  -5   1   5       10.24       12.53      6.02 o 
  -4   1   5      526.80      508.09      6.96 o 
  -3   1   5     1781.29     1907.82     19.90 o 
  -2   1   5      259.94      239.56      2.69 o 
  -1   1   5     1311.13     1279.71     32.11 o 
   0   1   5      685.19      740.02      2.96 o 
   1   1   5    13283.70    12093.19    223.32 o 
   2   1   5     3065.80     3315.92     31.40 o 
   3   1   5        0.18        1.90      2.16 o 
   4   1   5     4468.34     4858.95     40.69 o 
   5   1   5      374.90      326.34      9.00 o 
   6   1   5      658.56      612.29     12.83 o 
   7   1   5      135.65      133.39      6.27 o 
   8   1   5       63.33       68.52      4.07 o 
  -8   2   5      271.54      265.19     10.89 o 
  -7   2   5        9.37       12.51      3.61 o 
  -6   2   5      894.94      845.30     14.29 o 
  -5   2   5      336.87      354.21      7.39 o 
  -4   2   5      892.29      918.79      9.14 o 
  -3   2   5       20.29       29.70      1.96 o 
  -2   2   5      219.22      181.24      2.35 o 
  -1   2   5      276.07      302.66      2.91 o 
   0   2   5     4607.61     5110.22    126.78 o 
   1   2   5      273.81      273.65      4.84 o 
   2   2   5      944.07      970.23     11.16 o 
   3   2   5      113.63      119.26      3.82 o 
   4   2   5     2095.98     2184.97     16.43 o 
   5   2   5       47.67       44.11      4.84 o 
   6   2   5      256.82      241.63      8.42 o 
   7   2   5        0.86        0.59      3.91 o 
   8   2   5      738.10      809.27     10.24 o 
  -8   3   5      445.67      437.73     12.75 o 
  -7   3   5        0.48       -2.79      4.56 o 
  -6   3   5       12.66        3.60      4.73 o 
  -5   3   5      424.40      463.33     10.30 o 
  -4   3   5       24.33       21.38      2.38 o 
  -3   3   5       50.07       60.36      2.37 o 
  -2   3   5     2293.48     2243.54     25.61 o 
  -1   3   5      163.96      175.07      3.93 o 
   0   3   5      207.89      207.44      2.53 o 
   1   3   5     8292.51     8140.66     19.88 o 
   2   3   5      877.31      846.43      9.44 o 
   3   3   5     3684.56     4127.31     31.35 o 
   4   3   5       45.91       52.57      3.84 o 
   5   3   5      354.98      324.05      7.60 o 
   6   3   5     1600.65     1525.05     24.39 o 
   7   3   5      551.25      537.80     10.82 o 
   8   3   5        2.83        3.59      3.95 o 
  -8   4   5       30.25       35.56      5.35 o 
  -7   4   5      293.18      309.70     26.52 o 
  -6   4   5      619.89      619.16     28.11 o 
  -5   4   5      454.70      489.18     11.09 o 
  -4   4   5       95.02       84.80      3.84 o 
  -3   4   5     1608.58     1567.30     19.42 o 
  -2   4   5     2299.90     2324.33     14.14 o 
  -1   4   5     4482.98     4095.70     19.00 o 
   0   4   5      238.50      231.50      3.50 o 
   1   4   5      558.35      629.18     12.26 o 
   2   4   5        4.35        5.83      1.71 o 
   3   4   5      207.39      237.97      5.68 o 
   4   4   5        0.13        5.57      4.87 o 
   5   4   5       25.01       28.16      4.19 o 
   6   4   5       76.37       79.54      5.64 o 
   7   4   5       37.72       41.60      6.08 o 
   8   4   5        1.40        3.08      2.78 o 
  -8   5   5       47.35       47.76      3.33 o 
  -7   5   5       12.76       12.58      4.55 o 
  -6   5   5       27.04       21.96      4.16 o 
  -5   5   5     1553.34     1500.83     19.14 o 
  -4   5   5     2304.80     2296.29     45.42 o 
  -3   5   5       16.43       28.31      2.19 o 
  -2   5   5     3189.76     3443.64     52.24 o 
  -1   5   5     7250.04     7310.00     30.11 o 
   0   5   5        5.15       10.11      1.29 o 
   1   5   5     1085.09     1055.40      8.91 o 
   2   5   5      219.14      248.14      7.49 o 
   3   5   5        0.18       -0.26      3.77 o 
   4   5   5        9.82        4.37      9.64 o 
   5   5   5       78.01       61.85      5.24 o 
   6   5   5      143.01      136.42      9.70 o 
   7   5   5      185.81      163.03      8.50 o 
   8   5   5       21.71       23.08      2.23 o 
  -8   6   5       73.09       69.42      4.85 o 
  -7   6   5      735.51      753.50     15.08 o 
  -6   6   5      162.27      166.94      7.54 o 
  -5   6   5      908.82      932.62     22.66 o 
  -4   6   5        2.70        7.51      4.32 o 
  -3   6   5     2080.83     2056.50     15.63 o 
  -2   6   5      183.62      173.28      3.97 o 
  -1   6   5       21.86       17.32      2.90 o 
   0   6   5     3724.51     3860.69     29.59 o 
   1   6   5      451.00      513.26      9.04 o 
   2   6   5      692.08      637.04      9.60 o 
   3   6   5      204.33      204.75      9.81 o 
   4   6   5      267.27      259.88     13.36 o 
   5   6   5       10.07        8.54      5.18 o 
   6   6   5       68.70       53.04      6.12 o 
   7   6   5        3.78        1.93      3.19 o 
  -7   7   5       40.57       42.41      4.94 o 
  -6   7   5       11.27       15.34      4.38 o 
  -5   7   5      203.78      198.00      6.44 o 
  -4   7   5      398.37      427.12      8.58 o 
  -3   7   5      370.25      330.85      7.96 o 
  -2   7   5      573.35      650.19     10.48 o 
  -1   7   5       12.64       35.62      3.48 o 
   0   7   5      648.00      613.89      9.97 o 
   1   7   5     2641.08     2850.05     20.98 o 
   2   7   5      852.44      823.84     16.39 o 
   3   7   5        9.34       21.55      5.52 o 
   4   7   5       42.76       37.48      6.45 o 
   5   7   5      325.29      297.79      9.40 o 
   6   7   5      105.40       84.29      7.21 o 
   7   7   5       29.56       36.85      3.34 o 
  -7   8   5       36.38       41.70      5.54 o 
  -6   8   5      525.64      599.35     10.11 o 
  -5   8   5     1596.69     1573.71     23.02 o 
  -4   8   5       22.78       25.70      4.34 o 
  -3   8   5      149.20      137.57      4.98 o 
  -2   8   5      501.14      540.12      8.68 o 
  -1   8   5      318.58      316.30      8.44 o 
   0   8   5      685.99      698.22     22.09 o 
   1   8   5      209.14      246.05      7.19 o 
   2   8   5      815.79      980.64     14.73 o 
   3   8   5      473.04      459.04     11.18 o 
   4   8   5      466.33      458.79     14.06 o 
   5   8   5       60.81       38.19      4.87 o 
   6   8   5       24.92       21.08      4.08 o 
   7   8   5      202.46      240.42      5.56 o 
  -7   9   5      324.22      387.33     10.56 o 
  -6   9   5       94.65      100.72      7.72 o 
  -5   9   5      187.75      184.03      7.87 o 
  -4   9   5      341.47      332.51      8.72 o 
  -3   9   5       80.76       65.52      4.12 o 
  -2   9   5       94.95       93.64      5.28 o 
  -1   9   5       18.61       28.40      3.98 o 
   0   9   5      491.48      458.94     19.47 o 
   1   9   5      114.30      116.35      5.77 o 
   2   9   5     1210.97     1229.39     16.19 o 
   3   9   5     1705.40     1697.13     26.96 o 
   4   9   5      140.61      153.97      7.69 o 
   5   9   5      765.92      768.37     16.34 o 
   6   9   5      211.28      209.45     13.24 o 
  -7  10   5       12.16       27.19      3.88 o 
  -6  10   5      419.08      447.13     13.21 o 
  -5  10   5      282.04      292.56     27.65 o 
  -4  10   5       85.05       69.05      5.19 o 
  -3  10   5     1118.33      918.54     12.30 o 
  -2  10   5      407.47      345.31      9.17 o 
  -1  10   5       27.48       18.62      4.79 o 
   0  10   5     2127.79     1977.10     20.63 o 
   1  10   5     5080.26     5017.24     34.40 o 
   2  10   5        3.15        7.79      3.95 o 
   3  10   5      353.30      351.04     10.55 o 
   4  10   5       99.45       85.02     11.56 o 
   5  10   5       48.78       38.91      4.51 o 
   6  10   5      181.56      179.41      5.29 o 
  -6  11   5       98.15      114.96      6.60 o 
  -5  11   5       90.17       93.84      7.89 o 
  -4  11   5      121.65      135.40      7.70 o 
  -3  11   5       59.57       42.96      3.56 o 
  -2  11   5      229.66      196.90      7.44 o 
  -1  11   5        1.52       -0.67      6.86 o 
   0  11   5     3068.70     3060.24     25.19 o 
   1  11   5     1246.50     1302.25     51.09 o 
   2  11   5        6.33       11.34      4.65 o 
   3  11   5       11.24       14.21      6.78 o 
   4  11   5        9.90       11.07      6.27 o 
   5  11   5      357.90      389.48     12.52 o 
   6  11   5       73.88       70.75      4.32 o 
  -5  12   5      186.77      167.29      7.55 o 
  -4  12   5        6.80        0.40      4.14 o 
  -3  12   5       36.43       23.78      4.24 o 
  -2  12   5       27.29       20.02      3.59 o 
  -1  12   5        2.73        6.77      4.48 o 
   0  12   5      152.41      128.69      6.41 o 
   1  12   5     1044.50     1034.58     65.96 o 
   2  12   5      233.91      218.39     11.61 o 
   3  12   5       14.22        9.34      5.92 o 
   4  12   5      198.13      190.38      9.51 o 
   5  12   5       93.44      114.03      5.76 o 
  -4  13   5      450.02      492.96     11.91 o 
  -3  13   5        0.41       -1.87      5.63 o 
  -2  13   5      847.33      794.57     13.30 o 
  -1  13   5       10.14       10.34      5.89 o 
   0  13   5      372.09      384.55     14.05 o 
   1  13   5      204.49      191.20     10.72 o 
   2  13   5       78.84       81.33      7.48 o 
   3  13   5      335.80      336.88     11.69 o 
   4  13   5      282.71      328.17      9.60 o 
  -3  14   5       43.36       41.52      4.73 o 
  -2  14   5       28.37       28.68      5.64 o 
  -1  14   5        9.23        6.79      3.94 o 
   0  14   5      363.47      375.88     12.60 o 
   1  14   5       21.21       20.23      5.09 o 
   2  14   5      162.38      179.07      8.30 o 
   3  14   5      758.61      864.18     14.76 o 
  -1  15   5        3.53        1.97      3.58 o 
   0  15   5       41.69       49.83      4.63 o 
   1  15   5      284.82      298.00      9.18 o 
   2  15   5      145.58      162.16      6.05 o 
  -8   0   6        2.22        9.71      4.15 o 
  -6   0   6      523.22      528.95     16.47 o 
  -4   0   6     3499.97     3669.52     41.87 o 
  -2   0   6     4979.81     4845.93     20.88 o 
   0   0   6     5449.65     5748.80     54.78 o 
   2   0   6      432.21      382.92      9.02 o 
   4   0   6     1169.60     1268.63     20.10 o 
   6   0   6      558.66      461.25     16.35 o 
   8   0   6       55.40       58.61      5.40 o 
  -8   1   6      277.05      279.88     13.43 o 
  -7   1   6        1.44       -1.57      3.53 o 
  -6   1   6       62.78       65.01     10.36 o 
  -5   1   6     1468.03     1560.11     40.25 o 
  -4   1   6      636.93      570.08      8.90 o 
  -3   1   6    14447.35    13846.52     45.82 o 
  -2   1   6     4380.77     4000.42     12.49 o 
  -1   1   6       45.92       64.26      1.44 o 
   0   1   6     2762.65     2880.31     11.54 o 
   1   1   6       22.20       18.28      1.27 o 
   2   1   6     4219.15     4585.72     19.27 o 
   3   1   6      591.05      651.07      9.40 o 
   4   1   6        4.64        7.70      3.55 o 
   5   1   6     2296.64     2127.21     22.18 o 
   6   1   6      157.36      133.52      6.81 o 
   7   1   6        0.95        2.67      3.68 o 
   8   1   6      212.81      195.41      5.57 o 
  -8   2   6      425.66      423.96     28.28 o 
  -7   2   6      662.66      667.66     14.75 o 
  -6   2   6     1112.63     1158.19     15.59 o 
  -5   2   6      196.63      172.27     10.42 o 
  -4   2   6      905.84     1022.32      9.71 o 
  -3   2   6      936.44     1008.65      7.52 o 
  -2   2   6     1020.75      998.93     12.25 o 
  -1   2   6      267.59      267.21      4.35 o 
   0   2   6     9376.36     9547.78     50.65 o 
   1   2   6       67.41       97.99      2.24 o 
   2   2   6      127.63      184.58      4.18 o 
   3   2   6      276.53      285.59      5.42 o 
   4   2   6       92.78       95.27      4.62 o 
   5   2   6      285.68      267.88      8.39 o 
   6   2   6       74.50       65.42      5.26 o 
   7   2   6      613.20      604.64     11.94 o 
   8   2   6      471.27      468.20     11.60 o 
  -8   3   6      517.08      538.81     13.98 o 
  -7   3   6        5.76        3.87      4.44 o 
  -6   3   6      609.37      609.29     49.54 o 
  -5   3   6      303.88      322.56     11.86 o 
  -4   3   6        8.66       20.90      2.68 o 
  -3   3   6      379.43      351.88      8.51 o 
  -2   3   6       70.51      100.91      2.41 o 
  -1   3   6     1518.08     1451.19     10.30 o 
   0   3   6     3183.61     3261.33     21.01 o 
   1   3   6     1940.07     2031.78     12.53 o 
   2   3   6      843.30      978.02     12.08 o 
   3   3   6       23.46       16.74      2.44 o 
   4   3   6      763.03      872.50     14.03 o 
   5   3   6      197.84      180.46      7.30 o 
   6   3   6      424.89      373.34     10.18 o 
   7   3   6      221.98      223.51     17.67 o 
   8   3   6      333.91      303.40      6.98 o 
  -8   4   6       95.92       99.46      6.74 o 
  -7   4   6       84.33       89.29      7.33 o 
  -6   4   6        5.12        9.81      4.50 o 
  -5   4   6      314.66      300.59      9.29 o 
  -4   4   6      437.57      422.71      8.69 o 
  -3   4   6      253.11      278.64      5.60 o 
  -2   4   6       12.76        8.97      1.69 o 
  -1   4   6     1326.97     1386.96     11.37 o 
   0   4   6      732.73      794.58      7.57 o 
   1   4   6     2936.73     3125.14     12.17 o 
   2   4   6      144.33      161.25      3.72 o 
   3   4   6      127.96      136.55      4.38 o 
   4   4   6        3.28        7.59      9.59 o 
   5   4   6       65.00       59.36      4.55 o 
   6   4   6        1.05        0.21      7.78 o 
   7   4   6       17.12       21.31      5.36 o 
   8   4   6        2.12        3.78      2.45 o 
  -8   5   6      334.34      332.33      9.74 o 
  -7   5   6     2306.37     2399.35    110.21 o 
  -6   5   6       24.86       29.70      4.92 o 
  -5   5   6      297.05      317.53      8.20 o 
  -4   5   6      967.92      987.33     15.08 o 
  -3   5   6     1558.27     1485.34     11.55 o 
  -2   5   6      399.30      456.62      5.84 o 
  -1   5   6     1311.03     1225.89     13.94 o 
   0   5   6      173.02      160.51      4.21 o 
   1   5   6       56.87       61.83      2.36 o 
   2   5   6     7121.62     7332.11     30.51 o 
   3   5   6     1225.74     1378.67     52.34 o 
   4   5   6        5.28       10.85      7.93 o 
   5   5   6       14.47       23.17      5.01 o 
   6   5   6      508.00      523.64     15.83 o 
   7   5   6      137.41      119.03      5.17 o 
  -8   6   6       53.32       52.08      4.42 o 
  -7   6   6      470.86      477.22     10.03 o 
  -6   6   6      148.92      163.87      7.22 o 
  -5   6   6     1902.63     1812.42     19.84 o 
  -4   6   6      162.86      173.59      5.78 o 
  -3   6   6      506.10      534.51      7.40 o 
  -2   6   6       60.41       92.24      3.13 o 
  -1   6   6       56.19       51.66      2.80 o 
   0   6   6      188.36      187.10      5.60 o 
   1   6   6        0.11        1.43      1.86 o 
   2   6   6      681.44      682.93     25.60 o 
   3   6   6      888.84      892.89     17.88 o 
   4   6   6        1.47        9.57      9.78 o 
   5   6   6        4.65       10.63      4.71 o 
   6   6   6      228.07      192.15     13.16 o 
   7   6   6      111.61      115.34      4.67 o 
  -7   7   6       60.01       69.09      4.49 o 
  -6   7   6        0.18        4.16      4.30 o 
  -5   7   6     1803.47     1717.63     28.25 o 
  -4   7   6     1541.49     1416.45     27.26 o 
  -3   7   6     1627.14     1706.15     18.34 o 
  -2   7   6      229.86      208.43      4.64 o 
  -1   7   6      780.17      886.84     13.96 o 
   0   7   6       91.18       76.67      3.46 o 
   1   7   6     2774.35     2790.72     23.07 o 
   2   7   6       28.76       35.54      6.28 o 
   3   7   6      123.04      143.06      8.84 o 
   4   7   6      798.44      750.44     16.89 o 
   5   7   6       39.07       42.22      5.07 o 
   6   7   6      202.28      235.15     10.56 o 
   7   7   6       88.19      102.85      4.16 o 
  -7   8   6       35.16       36.56      3.59 o 
  -6   8   6      477.43      496.34     20.22 o 
  -5   8   6       31.15       25.81      4.97 o 
  -4   8   6      345.94      317.39      9.73 o 
  -3   8   6      352.84      330.65      7.20 o 
  -2   8   6     2935.50     2933.91     19.26 o 
  -1   8   6       47.46       39.16      3.36 o 
   0   8   6       24.10       39.91      4.12 o 
   1   8   6      148.54      162.34      9.12 o 
   2   8   6     1034.83     1106.93     15.92 o 
   3   8   6       15.20       16.28      4.50 o 
   4   8   6        4.14        1.57      4.26 o 
   5   8   6      144.41      125.46      6.73 o 
   6   8   6      874.78      806.53     12.83 o 
   7   8   6        0.39        0.86      2.30 o 
  -7   9   6      122.53      153.15      7.24 o 
  -6   9   6     1072.50     1122.46     21.62 o 
  -5   9   6     1102.35     1137.12     17.36 o 
  -4   9   6      822.11      751.39     14.39 o 
  -3   9   6      428.22      380.50     11.05 o 
  -2   9   6      171.55      168.58      8.33 o 
  -1   9   6      366.76      357.27      8.63 o 
   0   9   6        0.42        0.52      4.89 o 
   1   9   6      269.37      239.61      7.80 o 
   2   9   6      960.97      961.01     12.60 o 
   3   9   6      578.85      599.93     13.12 o 
   4   9   6       64.86       66.65      8.26 o 
   5   9   6      281.33      285.68     10.91 o 
   6   9   6        0.86        1.16      3.09 o 
  -6  10   6     1591.86     1652.96     23.65 o 
  -5  10   6      103.34      125.34      6.70 o 
  -4  10   6       44.92       38.32      4.90 o 
  -3  10   6      265.68      222.88      6.39 o 
  -2  10   6      376.27      349.08      9.34 o 
  -1  10   6        5.66       -3.69      4.63 o 
   0  10   6       20.78       17.99      4.69 o 
   1  10   6        7.25       18.91     11.54 o 
   2  10   6      791.67      767.34     20.63 o 
   3  10   6     1264.92     1247.61     18.58 o 
   4  10   6      348.97      356.73     14.24 o 
   5  10   6      336.85      351.84      9.13 o 
   6  10   6       12.56       17.52      3.79 o 
  -6  11   6      816.04      871.94     14.88 o 
  -5  11   6        9.71       15.29      5.67 o 
  -4  11   6       10.61        8.46      4.12 o 
  -3  11   6        2.62        8.57      3.45 o 
  -2  11   6       24.51       20.88      4.35 o 
  -1  11   6      488.57      391.20     13.10 o 
   0  11   6       27.28       29.61      4.66 o 
   1  11   6       10.81       20.97      6.32 o 
   2  11   6      975.80      953.13     22.28 o 
   3  11   6       15.39       17.61      6.12 o 
   4  11   6       75.27       73.75      8.63 o 
   5  11   6        1.77       -2.86      5.21 o 
  -5  12   6      126.36      124.95      7.06 o 
  -4  12   6      251.64      267.94      7.93 o 
  -3  12   6       62.73       57.71      5.07 o 
  -2  12   6       16.03        8.35      3.61 o 
  -1  12   6      384.65      342.52     13.59 o 
   0  12   6      176.25      179.15     11.47 o 
   1  12   6      357.76      342.17     13.59 o 
   2  12   6      134.02      125.17      9.23 o 
   3  12   6      136.49      128.85      8.80 o 
   4  12   6      382.76      371.47     11.79 o 
   5  12   6        7.02        2.40      3.41 o 
  -4  13   6        0.64       -2.13      4.45 o 
  -3  13   6       90.87       95.79      5.13 o 
  -2  13   6       35.02       26.14      3.46 o 
  -1  13   6       33.60       29.02      4.72 o 
   0  13   6        6.92        0.04      5.88 o 
   1  13   6     1062.46     1045.57     21.28 o 
   2  13   6        5.41        6.80      4.94 o 
   3  13   6        4.82        1.00      4.64 o 
   4  13   6       67.00       75.22      5.12 o 
  -3  14   6        0.03        1.78      7.90 o 
  -2  14   6      329.84      347.49     11.70 o 
  -1  14   6      395.04      430.05     13.95 o 
   0  14   6       58.66       64.06      7.01 o 
   1  14   6       23.66       11.06      5.55 o 
   2  14   6        3.13        2.41      4.43 o 
   3  14   6     1120.65     1175.82     15.77 o 
  -1  15   6        0.05        0.86      3.08 o 
   0  15   6       86.42       98.13      4.14 o 
   1  15   6      299.46      360.13      9.36 o 
  -7   0   7        5.56        5.57      5.68 o 
  -5   0   7     1586.52     1577.59     27.45 o 
  -3   0   7     2239.65     2311.88     18.42 o 
   1   0   7     1513.37     1731.45     19.42 o 
   3   0   7     1221.09     1348.79     69.42 o 
   5   0   7      114.68       99.17      8.00 o 
   7   0   7        0.87        3.36      5.09 o 
  -8   1   7      145.99      154.57      5.49 o 
  -7   1   7      840.82      828.72     13.83 o 
  -6   1   7     1137.38     1107.79     18.64 o 
  -5   1   7        2.06       -1.23      4.66 o 
  -4   1   7        3.62        4.43      3.05 o 
  -3   1   7     6720.35     6527.24     29.84 o 
  -2   1   7       46.96       65.06      2.07 o 
  -1   1   7     1264.60     1481.50     10.32 o 
   0   1   7      539.27      554.10      5.01 o 
   1   1   7      336.78      340.52      3.61 o 
   2   1   7       41.10       31.23      1.82 o 
   3   1   7     2589.20     2779.22     41.21 o 
   4   1   7     2746.65     2861.61     34.55 o 
   5   1   7      281.44      266.30     27.26 o 
   6   1   7     1671.96     1504.10     20.07 o 
   7   1   7      106.27      104.50      5.91 o 
   8   1   7        6.14        6.90      2.22 o 
  -8   2   7      267.64      271.02      6.46 o 
  -7   2   7      181.83      181.21     11.27 o 
  -6   2   7       55.90       48.93      5.25 o 
  -5   2   7      490.93      493.49     10.79 o 
  -4   2   7      711.02      707.21      9.94 o 
  -3   2   7       19.64       37.34      2.50 o 
  -2   2   7      354.77      372.09      3.75 o 
  -1   2   7      636.98      616.41      4.78 o 
   0   2   7     2771.38     2749.21     11.74 o 
   1   2   7      147.51      164.52      4.42 o 
   2   2   7      918.97      915.21     20.39 o 
   3   2   7      407.96      415.92     10.93 o 
   4   2   7     1759.06     1840.89     42.28 o 
   5   2   7        2.93       -0.02      4.31 o 
   6   2   7      553.08      498.15     13.39 o 
   7   2   7        0.55       -0.41      3.58 o 
   8   2   7      548.22      567.30     11.96 o 
  -8   3   7       50.02       48.71      5.96 o 
  -7   3   7        1.65       -1.23      5.33 o 
  -6   3   7     1413.45     1405.83    127.12 o 
  -5   3   7      491.92      505.45     14.78 o 
  -4   3   7      345.62      329.22     10.64 o 
  -3   3   7     1182.78     1230.04     17.48 o 
  -2   3   7     6820.13     6648.56     21.35 o 
  -1   3   7     2824.78     3031.28     48.73 o 
   0   3   7     1530.26     1814.72     10.88 o 
   1   3   7      102.28      149.57      2.70 o 
   2   3   7     1834.06     1913.36     26.82 o 
   3   3   7      161.83      170.89      8.45 o 
   4   3   7        0.16        7.71      5.74 o 
   5   3   7       75.42       73.04      5.96 o 
   6   3   7       28.37       24.10      4.12 o 
   7   3   7       55.40       55.15      4.43 o 
   8   3   7      465.39      475.42      9.04 o 
  -8   4   7       25.90       21.87      4.28 o 
  -7   4   7        0.78        0.17      4.47 o 
  -6   4   7      139.48      133.57      6.89 o 
  -5   4   7     2091.07     2085.64     98.29 o 
  -4   4   7       40.90       45.93      6.88 o 
  -3   4   7      428.89      441.45      8.46 o 
  -2   4   7       76.72       86.22      3.12 o 
  -1   4   7     2996.76     3165.75     20.48 o 
   0   4   7     3348.50     3546.36     19.52 o 
   1   4   7      284.24      300.55      7.26 o 
   2   4   7     1175.40     1310.89     11.36 o 
   3   4   7      268.80      258.63      9.98 o 
   4   4   7      572.45      603.80     17.82 o 
   5   4   7     1247.43     1161.19     17.15 o 
   6   4   7        6.98        8.37      4.68 o 
   7   4   7      180.88      191.52      9.45 o 
  -8   5   7      162.90      181.22      7.59 o 
  -7   5   7      655.40      703.43     44.46 o 
  -6   5   7      237.72      234.96      8.51 o 
  -5   5   7     1922.30     1873.84     19.16 o 
  -4   5   7     2454.08     2461.75     54.96 o 
  -3   5   7      391.89      375.99      7.39 o 
  -2   5   7        3.91        4.86      1.78 o 
  -1   5   7     5014.23     5175.17     51.90 o 
   0   5   7     3016.45     3282.95     18.48 o 
   1   5   7     1240.30     1316.64     14.67 o 
   2   5   7    10049.39    10324.25     37.23 o 
   3   5   7      398.56      444.42      9.83 o 
   4   5   7       21.10       23.08      6.41 o 
   5   5   7        4.06        8.57      6.94 o 
   6   5   7      582.86      612.92     17.02 o 
   7   5   7      133.01      129.50      4.00 o 
  -8   6   7        0.82        0.49      3.71 o 
  -7   6   7      201.55      225.62      7.00 o 
  -6   6   7     1545.40     1535.96     58.07 o 
  -5   6   7      379.86      369.52      8.42 o 
  -4   6   7       55.58       54.32      5.22 o 
  -3   6   7        0.92       -2.28      3.27 o 
  -2   6   7      169.65      178.01      4.18 o 
  -1   6   7     2020.35     2221.27     19.32 o 
   0   6   7     1971.54     1919.90     16.58 o 
   1   6   7      240.42      243.95      5.32 o 
   2   6   7     5036.88     5351.97    163.16 o 
   3   6   7     4436.48     4726.26     42.07 o 
   4   6   7     1545.79     1371.22     28.22 o 
   5   6   7      182.73      269.21     11.85 o 
   6   6   7       93.04       92.46      6.18 o 
   7   6   7      208.84      198.69      4.74 o 
  -7   7   7     1322.41     1410.68     15.06 o 
  -6   7   7       20.60       23.06      4.53 o 
  -5   7   7       15.63       14.46      3.54 o 
  -4   7   7      262.98      228.95      8.06 o 
  -3   7   7       19.44       21.76      4.62 o 
  -2   7   7     2444.74     2433.68     19.03 o 
  -1   7   7       14.70       20.07      4.09 o 
   0   7   7       41.82       39.60      3.11 o 
   1   7   7     1351.73     1245.95     14.88 o 
   2   7   7      705.57      752.46     12.30 o 
   3   7   7      291.05      333.90     12.86 o 
   4   7   7       74.83       76.22      7.32 o 
   5   7   7     1136.61     1041.20     21.75 o 
   6   7   7      347.96      340.53     11.75 o 
   7   7   7      344.85      339.03      8.76 o 
  -7   8   7        6.90        7.25      3.57 o 
  -6   8   7       74.65       75.88      5.17 o 
  -5   8   7       29.32       27.26      6.70 o 
  -4   8   7      153.63      147.38      7.11 o 
  -3   8   7      156.41      145.75      5.14 o 
  -2   8   7      196.72      175.33      6.40 o 
  -1   8   7      153.42      125.76      8.79 o 
   1   8   7      135.69      153.37      7.22 o 
   2   8   7      130.14      145.78      6.86 o 
   3   8   7       15.25        2.96      4.43 o 
   4   8   7      232.41      210.42      8.56 o 
   5   8   7      973.79      936.33     20.20 o 
   6   8   7        6.51        7.15      3.07 o 
   7   8   7       17.08       22.03      3.39 o 
  -7   9   7     1089.79     1299.77     17.09 o 
  -6   9   7      127.54      135.18      8.73 o 
  -5   9   7      710.20      716.58     13.84 o 
  -4   9   7       40.78       46.19      5.14 o 
  -3   9   7       27.97       26.16      3.80 o 
  -2   9   7      523.49      482.40     20.52 o 
  -1   9   7       30.36       36.77      5.87 o 
   0   9   7       28.45       26.98      4.74 o 
   1   9   7       38.36       33.92      4.44 o 
   2   9   7       54.61       62.66      4.47 o 
   3   9   7     1516.50     1525.77     30.84 o 
   4   9   7        3.69        3.08      4.15 o 
   5   9   7      231.00      236.54      9.29 o 
   6   9   7      267.33      295.54      6.82 o 
  -6  10   7        5.56       14.23      5.11 o 
  -5  10   7       54.19       47.83      4.90 o 
  -4  10   7       29.86       24.76      4.84 o 
  -3  10   7      241.88      222.12      6.66 o 
  -2  10   7      499.80      456.16     14.11 o 
  -1  10   7       51.09       46.35      4.62 o 
   0  10   7     2762.52     2747.94     24.74 o 
   1  10   7      159.07      138.12      7.19 o 
   2  10   7       63.84       76.96      6.17 o 
   3  10   7      803.92      829.82     23.31 o 
   4  10   7      569.27      604.33     12.62 o 
   5  10   7       67.37       66.84      5.26 o 
   6  10   7      107.84      122.28      5.81 o 
  -6  11   7        5.93        6.72      4.18 o 
  -5  11   7        6.71        5.76      4.38 o 
  -4  11   7      166.59      161.56     10.62 o 
  -3  11   7      424.34      387.79     10.30 o 
  -2  11   7      224.20      192.82     12.64 o 
  -1  11   7      339.27      297.84      8.84 o 
   0  11   7        3.48        8.44      4.71 o 
   1  11   7     1527.25     1561.85     27.90 o 
   2  11   7      106.57       97.58      8.40 o 
   3  11   7      510.52      488.25     11.59 o 
   4  11   7       45.83       28.35      6.12 o 
   5  11   7      304.71      312.72      8.35 o 
  -5  12   7      142.09      141.21      7.19 o 
  -4  12   7      710.83      752.17     55.07 o 
  -3  12   7        0.44        3.46      4.09 o 
  -2  12   7      199.44      178.17      5.78 o 
  -1  12   7     1417.66     1295.17     29.76 o 
   0  12   7      169.54      165.15      8.10 o 
   1  12   7      164.10      161.35      9.86 o 
   2  12   7      405.96      413.32     14.33 o 
   3  12   7       41.78       42.73      6.34 o 
   4  12   7       98.05      107.97      6.89 o 
  -4  13   7      233.40      255.97     14.02 o 
  -3  13   7      129.64      127.67      5.80 o 
  -2  13   7      678.65      733.34     14.81 o 
  -1  13   7      122.44      145.21      6.08 o 
   0  13   7     2347.34     2324.05     30.76 o 
   1  13   7      202.45      227.32     10.44 o 
   2  13   7      334.96      331.38     11.88 o 
   3  13   7       55.69       51.24      5.58 o 
   4  13   7        4.07        5.33      3.75 o 
  -3  14   7      245.32      261.47      5.70 o 
  -2  14   7      701.74      753.16     15.83 o 
  -1  14   7       21.94       29.34      3.69 o 
   0  14   7      204.55      229.22      9.28 o 
   1  14   7       98.49       88.22      6.74 o 
   2  14   7      347.02      352.63     10.02 o 
   3  14   7      346.42      394.72      8.54 o 
  -1  15   7        4.41        9.33      5.27 o 
   0  15   7      129.05      133.02      7.15 o 
   1  15   7      723.36      754.37     11.83 o 
  -8   0   8       56.40       61.86      6.00 o 
  -6   0   8       41.02       31.27      6.85 o 
  -4   0   8      690.33      674.98     11.48 o 
  -2   0   8     8343.48     8444.08     57.36 o 
   0   0   8      137.61      160.53      5.91 o 
   2   0   8     1541.26     1751.28     19.54 o 
   4   0   8     1341.73     1401.54     35.58 o 
   6   0   8      767.69      717.86     20.16 o 
   8   0   8       32.01       35.89      3.91 o 
  -8   1   8       14.43       16.35      3.24 o 
  -7   1   8      342.99      321.07      9.03 o 
  -6   1   8       61.88       45.95     11.48 o 
  -5   1   8      671.94      651.68     10.46 o 
  -4   1   8      793.69      815.32     11.64 o 
  -3   1   8       59.38       78.17      2.49 o 
  -2   1   8       42.86       39.66      1.73 o 
  -1   1   8       13.67       32.71      2.34 o 
   0   1   8      552.57      530.31      5.22 o 
   1   1   8      456.45      390.23      6.92 o 
   2   1   8      158.17      183.71      7.75 o 
   3   1   8     1494.66     1595.49     68.70 o 
   4   1   8       42.87       47.49      4.49 o 
   5   1   8      287.16      257.45      8.85 o 
   6   1   8      316.04      282.98     14.90 o 
   7   1   8       61.87       60.72      5.50 o 
   8   1   8      168.67      185.51      4.39 o 
  -8   2   8        8.24        7.50      4.42 o 
  -7   2   8      250.24      233.49      9.73 o 
  -6   2   8      245.27      244.76     17.72 o 
  -5   2   8     1710.72     1767.81     19.70 o 
  -4   2   8       40.10       50.64      4.57 o 
  -3   2   8     1264.28     1352.91     13.63 o 
  -2   2   8      275.25      331.49      3.95 o 
   0   2   8      778.55      732.87      8.05 o 
   1   2   8     1835.38     1832.08     70.42 o 
   2   2   8      843.84      853.11     43.17 o 
   3   2   8     1728.20     1669.37     53.64 o 
   4   2   8     1558.15     1527.90     18.31 o 
   5   2   8      394.63      349.32     21.90 o 
   6   2   8      165.38      146.50      6.95 o 
   7   2   8       44.43       36.22      4.25 o 
   8   2   8       22.03       18.95      3.40 o 
  -8   3   8       46.89       47.17      5.77 o 
  -7   3   8       40.78       32.68      6.26 o 
  -6   3   8      518.60      528.51     30.68 o 
  -5   3   8      717.85      700.53     23.11 o 
  -4   3   8      782.89      766.17     12.56 o 
  -3   3   8       88.94       75.42      3.12 o 
  -2   3   8      247.87      234.49      4.32 o 
  -1   3   8       58.99       64.62      1.72 o 
   0   3   8      144.28      160.79      3.34 o 
   1   3   8       53.44       83.17      4.32 o 
   2   3   8     6475.16     6249.93     44.14 o 
   3   3   8       33.46       34.14      4.02 o 
   4   3   8     1100.59     1079.57     15.58 o 
   5   3   8      128.67      115.53      6.23 o 
   6   3   8     1287.29     1267.64     17.84 o 
   7   3   8      912.92      923.78     18.78 o 
  -8   4   8       50.59       53.46      5.36 o 
  -7   4   8       27.50       32.81      7.93 o 
  -6   4   8      340.62      344.60     30.27 o 
  -5   4   8       28.39       29.89      4.89 o 
  -4   4   8     2779.83     2583.22     84.85 o 
  -3   4   8      153.36      162.59      5.03 o 
  -2   4   8       23.71       21.58      2.90 o 
  -1   4   8      250.02      292.79      9.42 o 
   0   4   8     3488.15     3574.95     22.33 o 
   1   4   8      852.96      903.34     19.45 o 
   2   4   8     2266.88     2422.27     86.93 o 
   3   4   8      345.76      345.28     15.78 o 
   4   4   8     1674.45     1627.72     18.92 o 
   5   4   8      146.00      136.72      6.76 o 
   6   4   8      635.62      608.70     17.35 o 
   7   4   8       63.10       57.04      2.68 o 
  -8   5   8      252.84      279.42      8.95 o 
  -7   5   8      561.43      604.60     36.00 o 
  -6   5   8      842.75      863.08     37.15 o 
  -5   5   8     1050.93     1042.03     13.83 o 
  -4   5   8      626.43      604.08     11.12 o 
  -3   5   8      521.53      547.82      7.41 o 
  -2   5   8      131.58      127.88      3.54 o 
  -1   5   8     2085.83     2263.30     19.38 o 
   0   5   8      104.28      113.58      3.84 o 
   1   5   8      179.25      123.13      3.95 o 
   2   5   8     1429.52     1526.85     53.54 o 
   3   5   8      858.03      934.80     20.39 o 
   4   5   8        0.20        2.61      7.13 o 
   5   5   8      158.82      167.56     10.15 o 
   6   5   8       34.53       37.52      6.29 o 
   7   5   8       70.07       75.81      3.24 o 
  -8   6   8      189.67      194.38      6.44 o 
  -7   6   8       67.58       80.80      7.46 o 
  -6   6   8       97.71       93.28      5.75 o 
  -5   6   8      591.05      609.58     14.33 o 
  -4   6   8      603.24      553.97     11.60 o 
  -3   6   8       25.47       28.76      3.32 o 
  -2   6   8      283.22      281.64      5.73 o 
  -1   6   8      209.62      155.44      5.94 o 
   0   6   8      207.34      177.82      4.90 o 
   1   6   8     2937.97     2780.64     19.17 o 
   2   6   8      445.14      491.88      9.36 o 
   3   6   8      179.00      183.37      8.94 o 
   4   6   8       93.81      107.16      7.96 o 
   5   6   8        4.05        0.64      3.81 o 
   6   6   8        1.51       -1.00      3.08 o 
   7   6   8       13.14       13.44      4.14 o 
  -7   7   8       31.95       33.55      3.70 o 
  -6   7   8       85.44       91.83      5.61 o 
  -5   7   8      989.50      952.72     20.16 o 
  -4   7   8      485.03      478.00     12.59 o 
  -3   7   8       37.59       41.54      6.82 o 
  -2   7   8      411.09      419.49      6.55 o 
  -1   7   8      377.75      390.73      9.54 o 
   0   7   8      148.67      151.35      4.90 o 
   1   7   8       36.42       36.99      3.69 o 
   2   7   8      166.05      172.83      8.94 o 
   3   7   8      159.01      190.25      7.33 o 
   4   7   8        4.73        5.59      5.45 o 
   5   7   8      275.94      266.04     11.21 o 
   6   7   8      482.24      489.98     11.75 o 
   7   7   8       45.64       48.56      4.57 o 
  -7   8   8       77.97       86.25      3.92 o 
  -6   8   8      398.68      421.67     28.13 o 
  -5   8   8      335.59      320.07      9.71 o 
  -4   8   8     1699.81     1531.54     28.54 o 
  -3   8   8        6.57       11.79      3.31 o 
  -2   8   8        5.34       -0.23      9.10 o 
  -1   8   8      228.18      207.04      6.75 o 
   0   8   8     1598.28     1649.04     60.53 o 
   1   8   8      138.94      108.48     16.94 o 
   2   8   8      477.86      471.29     17.33 o 
   3   8   8       16.05        8.47      4.40 o 
   4   8   8     1166.82     1136.61     17.65 o 
   5   8   8     1079.08     1110.42     21.88 o 
   6   8   8       50.88       50.12      3.85 o 
  -7   9   8       66.29       79.82      5.41 o 
  -6   9   8      105.00      110.72      8.15 o 
  -5   9   8        4.32        3.75      4.47 o 
  -4   9   8      459.38      416.92     11.07 o 
  -3   9   8      775.92      718.77     17.71 o 
  -2   9   8        2.29        6.91      4.46 o 
  -1   9   8      699.77      674.03     12.08 o 
   0   9   8       18.11       22.91      4.80 o 
   1   9   8      936.68      997.33     17.72 o 
   2   9   8     1784.75     1879.18     21.05 o 
   3   9   8     2372.61     2388.44     25.13 o 
   4   9   8      892.71      947.25     29.21 o 
   5   9   8      157.81      170.14      6.71 o 
   6   9   8       45.37       39.19      3.34 o 
  -6  10   8       62.46       65.09      5.69 o 
  -5  10   8      509.62      531.73     38.10 o 
  -4  10   8        8.37        9.75      4.21 o 
  -3  10   8      403.06      349.72      7.74 o 
  -2  10   8       73.40       61.85      5.05 o 
  -1  10   8      313.80      296.58      8.63 o 
   0  10   8     1027.07      986.68     24.94 o 
   1  10   8     3318.74     3276.38     33.53 o 
   2  10   8        0.18        2.29      3.56 o 
   3  10   8        6.17        2.44      4.99 o 
   4  10   8       28.08       34.16      4.29 o 
   5  10   8      188.23      225.86     10.71 o 
   6  10   8       14.30       10.08      3.48 o 
  -6  11   8      165.90      164.01      6.69 o 
  -5  11   8      497.93      503.98     13.94 o 
  -4  11   8      134.61      122.86     12.35 o 
  -3  11   8       28.07       23.25      4.50 o 
  -2  11   8      634.05      537.63     31.34 o 
  -1  11   8      361.32      341.86     26.17 o 
   0  11   8        5.08        1.37      4.78 o 
   1  11   8      944.22      940.60     14.98 o 
   2  11   8     1649.22     1771.42    119.81 o 
   3  11   8       13.86       15.66      4.26 o 
   4  11   8      193.27      204.59     13.76 o 
   5  11   8       57.98       42.27      4.16 o 
  -5  12   8      163.14      166.26      7.53 o 
  -4  12   8      313.54      323.07     27.31 o 
  -3  12   8      190.75      164.92      6.87 o 
  -2  12   8       55.88       58.87      4.01 o 
  -1  12   8       23.51       17.45      4.32 o 
   0  12   8      245.86      237.67     13.05 o 
   1  12   8      413.97      405.13     17.22 o 
   2  12   8      148.22      159.24      9.22 o 
   3  12   8       11.80        5.99      4.23 o 
   4  12   8       48.91       34.19      4.37 o 
  -4  13   8        1.66        1.78      3.06 o 
  -3  13   8      224.46      234.11      6.87 o 
  -2  13   8      314.57      309.56      6.66 o 
  -1  13   8        1.12       -1.74      4.11 o 
   0  13   8       29.40       19.28      4.23 o 
   1  13   8      100.82       98.93      7.60 o 
   2  13   8      201.97      180.20      8.47 o 
   3  13   8        5.80        1.03      3.56 o 
  -3  14   8      257.06      280.52      8.90 o 
  -2  14   8       94.79      106.37      4.51 o 
  -1  14   8       94.44      108.92      4.90 o 
   0  14   8      644.31      690.75     14.41 o 
   1  14   8      242.04      269.09      9.06 o 
   2  14   8      185.34      179.93      6.75 o 
   0  15   8      291.28      301.44      7.45 o 
  -7   0   9      460.33      452.83     14.62 o 
  -5   0   9       33.20       41.53      6.28 o 
  -3   0   9     2876.55     3493.38     20.50 o 
  -1   0   9      500.97      506.20     18.49 o 
   1   0   9      438.76      536.56     47.29 o 
   3   0   9     1241.92     1423.88     20.63 o 
   5   0   9      446.51      395.99     15.06 o 
   7   0   9       31.75       30.47      5.34 o 
  -8   1   9      125.51      127.25      4.63 o 
  -7   1   9       10.82       18.57      8.65 o 
  -6   1   9      201.56      176.81     14.71 o 
  -5   1   9      659.43      638.22     12.76 o 
  -4   1   9      345.71      388.11     15.53 o 
  -3   1   9      344.99      401.65      8.91 o 
  -2   1   9      258.64      256.19      3.56 o 
  -1   1   9      349.70      448.04      6.80 o 
   0   1   9     1288.81     1388.93     14.78 o 
   1   1   9      165.38      166.01      5.05 o 
   2   1   9     1158.18     1171.93     89.22 o 
   3   1   9     3142.64     3083.21    118.25 o 
   4   1   9       42.54       31.85      4.14 o 
   5   1   9     1834.77     1656.81     21.00 o 
   6   1   9       98.69       88.53      6.31 o 
   7   1   9       24.67       25.38      5.65 o 
  -8   2   9     1007.64     1021.44     17.81 o 
  -7   2   9      146.87      144.01      6.17 o 
  -6   2   9      200.08      190.81      7.79 o 
  -5   2   9      488.64      481.22     11.02 o 
  -4   2   9      274.24      285.15      5.81 o 
  -3   2   9       10.82        1.67      2.20 o 
  -2   2   9     2141.68     2267.47     17.68 o 
  -1   2   9     1019.65     1070.18     19.02 o 
   0   2   9      691.19      594.84      6.15 o 
   1   2   9      768.59      808.86     12.53 o 
   2   2   9       14.16       13.92      2.89 o 
   3   2   9        9.31        9.70      4.19 o 
   4   2   9      124.38      121.51      6.41 o 
   5   2   9      646.79      600.44     12.97 o 
   6   2   9      670.17      628.00     18.08 o 
   7   2   9       41.01       27.95      5.94 o 
  -8   3   9       43.78       39.28      4.96 o 
  -7   3   9       12.66       25.46      6.18 o 
  -6   3   9      233.11      201.87     11.77 o 
  -5   3   9       57.69       49.91      5.06 o 
  -4   3   9      310.97      328.38     15.44 o 
  -3   3   9     1574.81     1434.75     18.24 o 
  -2   3   9     3239.81     3334.68     18.33 o 
  -1   3   9      353.48      297.77      8.33 o 
   0   3   9     1589.93     1725.17     15.44 o 
   1   3   9      187.68      201.37     13.66 o 
   2   3   9      224.56      232.33      9.67 o 
   3   3   9      525.66      547.72     10.82 o 
   4   3   9       51.25       32.83      6.57 o 
   5   3   9       53.10       46.25      4.95 o 
   6   3   9     1114.97     1004.09     22.60 o 
   7   3   9      229.81      245.84      4.41 o 
  -8   4   9      236.36      251.05      8.87 o 
  -7   4   9      452.62      433.77     14.94 o 
  -6   4   9       63.31       58.97      5.30 o 
  -5   4   9     1258.13     1165.97     17.45 o 
  -4   4   9      148.13      162.25      9.56 o 
  -3   4   9     1111.62     1129.48     11.41 o 
  -2   4   9      229.57      234.58      5.57 o 
  -1   4   9      869.49      958.43     17.49 o 
   0   4   9      807.86      785.58      9.58 o 
   1   4   9      207.74      171.14      5.36 o 
   2   4   9     1685.99     1768.41     25.53 o 
   3   4   9       71.78       89.14      5.40 o 
   4   4   9     1265.08     1223.79     45.28 o 
   5   4   9     1193.99     1116.62     24.26 o 
   6   4   9       41.25       42.72      6.57 o 
   7   4   9      443.74      426.15     13.12 o 
  -8   5   9      442.81      470.17     10.71 o 
  -7   5   9        0.69       10.20      7.99 o 
  -6   5   9      794.42      811.47     20.17 o 
  -5   5   9      563.67      524.94      9.69 o 
  -4   5   9       71.82       69.91      4.15 o 
  -3   5   9      165.83      196.03      6.28 o 
  -2   5   9     1507.25     1465.05     22.93 o 
  -1   5   9      779.39      792.23     17.40 o 
   0   5   9       82.79       92.00      3.78 o 
   1   5   9     1546.31     1603.46     15.92 o 
   2   5   9     1516.47     1587.93     24.83 o 
   3   5   9     3089.25     3055.00     34.32 o 
   4   5   9        8.20        8.53      7.81 o 
   5   5   9        3.47        8.22      6.72 o 
   6   5   9        7.92       11.32      3.11 o 
   7   5   9      268.15      285.09      6.49 o 
  -8   6   9     1015.44     1064.76     13.21 o 
  -7   6   9       36.62       32.84      4.12 o 
  -6   6   9       23.02       21.67      4.64 o 
  -5   6   9     4218.54     4068.95     32.04 o 
  -4   6   9     2305.54     2171.51     21.19 o 
  -3   6   9      260.87      256.87     10.71 o 
  -2   6   9      152.90      160.25      9.28 o 
  -1   6   9      107.07      133.58      6.36 o 
   0   6   9      889.07      864.50     10.59 o 
   1   6   9      548.52      540.26      9.89 o 
   2   6   9        3.98       12.88      7.41 o 
   3   6   9     1165.42     1249.93     15.65 o 
   4   6   9      156.45      154.74      6.46 o 
   5   6   9       38.45       38.56      3.75 o 
   6   6   9       13.19       17.34      3.09 o 
   7   6   9       47.51       59.95      5.01 o 
  -7   7   9       87.63       99.96      4.52 o 
  -6   7   9      589.94      607.80     11.71 o 
  -5   7   9      116.42      116.33      5.33 o 
  -4   7   9     1484.74     1376.76     16.26 o 
  -3   7   9      731.96      738.98     44.86 o 
  -2   7   9      188.41      178.17      6.65 o 
  -1   7   9      357.14      368.43      8.26 o 
   0   7   9     2616.73     2744.00     28.76 o 
   1   7   9       34.32       29.54      5.63 o 
   2   7   9      447.80      474.95     10.43 o 
   3   7   9      201.71      205.82      7.99 o 
   4   7   9     1047.04     1032.11     16.65 o 
   5   7   9      535.39      512.02     11.49 o 
   6   7   9      141.26      147.74     14.90 o 
  -7   8   9        1.39        2.39      3.10 o 
  -6   8   9        0.13        3.22      4.19 o 
  -5   8   9      929.31      925.60     26.87 o 
  -4   8   9        5.47        9.81      4.76 o 
  -3   8   9      229.75      216.88      9.20 o 
  -2   8   9        0.48        4.28      4.71 o 
  -1   8   9      120.77      119.72      8.42 o 
   0   8   9      408.39      390.92      9.28 o 
   1   8   9        5.60       -2.14      8.58 o 
   2   8   9     1163.26     1194.51     63.95 o 
   3   8   9     1065.97     1055.77     18.74 o 
   4   8   9        2.94        3.92      7.23 o 
   5   8   9       91.20       78.60      5.26 o 
   6   8   9      258.75      272.76      6.42 o 
  -7   9   9        0.40       -2.89      3.65 o 
  -6   9   9       15.53       20.04      5.44 o 
  -5   9   9      568.56      586.76     19.95 o 
  -4   9   9       77.41       60.02      5.56 o 
  -3   9   9      308.49      273.37     10.24 o 
  -2   9   9     1929.59     1854.46     69.80 o 
  -1   9   9       47.53       62.48      5.05 o 
   0   9   9      499.04      487.01     10.53 o 
   1   9   9      704.18      687.17     10.56 o 
   2   9   9      402.56      376.10     18.32 o 
   3   9   9        3.26        6.04      4.04 o 
   4   9   9      451.87      451.00      8.60 o 
   5   9   9      557.10      552.20     10.47 o 
   6   9   9       50.03       45.10      4.52 o 
  -6  10   9      198.53      195.63      8.11 o 
  -5  10   9      129.96      133.10      6.36 o 
  -4  10   9     1226.83     1150.35     44.06 o 
  -3  10   9       15.13       15.39      4.55 o 
  -2  10   9        9.19       17.53      5.61 o 
  -1  10   9       22.80       17.16      3.94 o 
   0  10   9      344.17      344.99      9.32 o 
   1  10   9      109.11      100.00      7.93 o 
   2  10   9      260.73      271.87      7.15 o 
   3  10   9      189.96      203.31     15.52 o 
   4  10   9      766.19      749.89     20.57 o 
   5  10   9        8.34        4.92      3.30 o 
  -6  11   9      196.94      194.26      6.70 o 
  -5  11   9       19.72       31.05      5.41 o 
  -4  11   9       13.31       19.77      4.45 o 
  -3  11   9      244.61      228.38      8.27 o 
  -2  11   9     1696.81     1586.87     76.28 o 
  -1  11   9      874.95      837.55     52.98 o 
   0  11   9      123.33      131.26      8.28 o 
   1  11   9        4.74       -0.21      9.10 o 
   2  11   9      420.62      469.13     10.44 o 
   3  11   9       22.82       19.88      5.10 o 
   4  11   9       92.93      102.16      6.17 o 
  -5  12   9       61.71       76.95      5.66 o 
  -4  12   9        1.54        0.78      3.56 o 
  -3  12   9      814.60      772.94     17.09 o 
  -2  12   9      266.70      222.74      7.69 o 
  -1  12   9       34.81       29.30      5.77 o 
   0  12   9        9.86        7.58      3.82 o 
   1  12   9        2.33        2.78      4.16 o 
   2  12   9      599.92      614.08     15.24 o 
   3  12   9      159.71      174.05      7.80 o 
   4  12   9        7.32        4.07      3.47 o 
  -4  13   9        5.32        8.14      3.93 o 
  -3  13   9       31.33       24.58      3.66 o 
  -2  13   9       96.57      103.74      5.37 o 
  -1  13   9      171.20      181.15      6.24 o 
   0  13   9      162.29      170.05      6.19 o 
   1  13   9        4.52        0.18      4.11 o 
   2  13   9        7.77       10.09      4.12 o 
   3  13   9       20.41       20.45      3.74 o 
  -3  14   9      147.17      164.90      6.53 o 
  -2  14   9      457.86      512.51      8.20 o 
  -1  14   9       29.63       26.77      4.93 o 
   0  14   9       14.99       11.12      4.53 o 
   1  14   9       64.52       65.86      4.93 o 
   2  14   9      465.39      456.61      8.53 o 
  -8   0  10        9.86        7.91      4.07 o 
  -6   0  10       28.85       23.01      5.96 o 
  -4   0  10     2158.80     2404.89     38.03 o 
  -2   0  10     6095.90     6850.39    103.06 o 
   0   0  10        3.28        4.76      3.73 o 
   2   0  10      347.87      282.91     10.63 o 
   4   0  10     1610.57     1486.77     27.05 o 
   6   0  10      148.76      141.39      9.61 o 
  -8   1  10        1.51        7.42      3.85 o 
  -7   1  10      322.50      299.32      8.50 o 
  -6   1  10       65.35       59.27      7.95 o 
  -5   1  10      219.83      191.03      6.19 o 
  -4   1  10       15.08       19.71      4.82 o 
  -3   1  10       42.69       43.14      3.87 o 
  -2   1  10     3683.27     4005.96     21.43 o 
  -1   1  10     3885.56     3928.00     50.47 o 
   0   1  10    12820.20    12507.92    138.26 o 
   1   1  10     3196.66     3307.68     21.31 o 
   2   1  10       29.03       44.29      3.83 o 
   3   1  10      445.90      435.07     15.24 o 
   4   1  10        2.39        5.84      4.50 o 
   5   1  10      548.09      507.61     12.29 o 
   6   1  10       65.53       56.69      5.34 o 
   7   1  10       13.73       10.79      3.37 o 
  -8   2  10      124.28      135.57      7.36 o 
  -7   2  10     1145.42     1093.16     31.25 o 
  -6   2  10      227.19      226.50     16.94 o 
  -5   2  10        1.64       -1.89      5.36 o 
  -4   2  10      804.91      846.17     16.10 o 
  -3   2  10      451.04      404.14      7.92 o 
  -2   2  10      621.72      761.88     11.01 o 
  -1   2  10     3056.93     3529.71     23.98 o 
   0   2  10       21.70       13.50      1.74 o 
   1   2  10     6676.34     6611.46     41.12 o 
   2   2  10       60.12       49.04      3.82 o 
   3   2  10      172.64      143.36      8.76 o 
   4   2  10        0.10        0.61      6.77 o 
   5   2  10      110.96       93.75      6.36 o 
   6   2  10       69.16       50.66      7.70 o 
   7   2  10       94.23      116.29      4.82 o 
  -8   3  10       27.55       24.83      4.85 o 
  -7   3  10        3.07        5.03      6.12 o 
  -6   3  10     2357.57     2213.49     36.03 o 
  -5   3  10      549.52      513.82     16.42 o 
  -4   3  10      194.88      205.21     10.08 o 
  -3   3  10       75.59       76.48      5.62 o 
  -2   3  10     1243.53     1324.41     61.34 o 
  -1   3  10      146.40      119.67      4.83 o 
   0   3  10     1542.73     1682.01     16.02 o 
   1   3  10       91.60       96.25      4.33 o 
   2   3  10      201.99      183.37      9.17 o 
   3   3  10      387.43      389.70     12.77 o 
   4   3  10       27.56       25.64      4.51 o 
   5   3  10       32.85       25.94      7.17 o 
   6   3  10      143.39      138.18      9.23 o 
   7   3  10        2.96        2.09      3.29 o 
  -8   4  10      152.54      169.68      7.42 o 
  -7   4  10        0.30        2.89      5.07 o 
  -6   4  10     1126.60     1184.53     90.26 o 
  -5   4  10      737.61      678.64     13.68 o 
  -4   4  10        7.18        9.36      5.00 o 
  -3   4  10     1987.74     2024.16     21.82 o 
  -2   4  10     1421.86     1499.74     24.19 o 
  -1   4  10       66.78       59.77      3.33 o 
   0   4  10      754.33      634.05     10.23 o 
   1   4  10      144.53      154.64      4.27 o 
   2   4  10      111.59       65.62      7.23 o 
   3   4  10       82.21       64.82      5.39 o 
   4   4  10      185.50      194.27     10.69 o 
   5   4  10        0.96       -6.77      6.77 o 
   6   4  10        2.97        0.54      2.90 o 
   7   4  10       68.88       61.94      7.79 o 
  -8   5  10       97.01      113.16      5.63 o 
  -7   5  10      982.47     1046.52     20.79 o 
  -6   5  10        2.43        8.29      4.20 o 
  -5   5  10      660.59      662.13     14.86 o 
  -4   5  10        0.29        3.85      4.08 o 
  -3   5  10        2.65        5.54      6.36 o 
  -2   5  10      421.76      401.99      7.79 o 
  -1   5  10       77.71       49.61      3.81 o 
   0   5  10      124.07       97.69      4.80 o 
   1   5  10        0.30        0.80      3.42 o 
   2   5  10      600.10      603.75     16.77 o 
   3   5  10      242.55      246.95     11.06 o 
   4   5  10        0.72       -2.61      4.12 o 
   5   5  10       25.68       25.43      3.67 o 
   6   5  10      199.44      182.48      6.05 o 
   7   5  10      208.37      212.39     12.72 o 
  -7   6  10       41.55       39.36      3.98 o 
  -6   6  10      128.52      122.04      6.57 o 
  -5   6  10     1477.12     1463.88     15.84 o 
  -4   6  10      767.48      738.14     10.39 o 
  -3   6  10      909.67      859.95     13.12 o 
  -2   6  10        0.36        0.75      5.38 o 
  -1   6  10       98.48       99.07      4.60 o 
   0   6  10     1422.59     1476.77     28.63 o 
   1   6  10     1082.34     1089.24     14.60 o 
   2   6  10      199.86      239.48     10.83 o 
   3   6  10      197.41      203.63      9.76 o 
   4   6  10       11.67       12.95      4.99 o 
   5   6  10      573.73      614.81     11.25 o 
   6   6  10       70.98       77.29      3.61 o 
  -7   7  10       34.94       34.32      4.88 o 
  -6   7  10      636.79      660.78     31.83 o 
  -5   7  10     1019.88     1003.10     13.03 o 
  -4   7  10       30.38       31.13      5.07 o 
  -3   7  10     2182.00     1998.03     20.86 o 
  -2   7  10      596.15      567.55     15.96 o 
  -1   7  10       86.60       77.32      7.12 o 
   0   7  10      472.39      484.54     14.71 o 
   1   7  10      318.94      370.54     13.46 o 
   2   7  10       83.46      104.96      7.80 o 
   3   7  10     3583.14     3578.66    271.93 o 
   4   7  10      374.38      373.17     10.36 o 
   5   7  10      330.24      324.50      8.91 o 
   6   7  10        3.07        3.33      3.32 o 
  -7   8  10       22.67       29.14      4.38 o 
  -6   8  10      210.55      221.36      6.62 o 
  -5   8  10      184.67      186.95      9.28 o 
  -4   8  10     2548.78     2284.30     85.57 o 
  -3   8  10     3382.56     3015.51     43.15 o 
  -2   8  10       11.21        9.24      4.39 o 
  -1   8  10      155.14      160.83      6.09 o 
   0   8  10       46.39       57.08      4.92 o 
   1   8  10        0.92       -4.64      4.64 o 
   2   8  10       13.58       15.86      6.12 o 
   3   8  10      257.72      246.85      8.38 o 
   4   8  10      284.60      273.93     14.37 o 
   5   8  10       95.60       93.61     12.75 o 
   6   8  10      416.93      425.36     11.24 o 
  -6   9  10        4.93       11.29      4.81 o 
  -5   9  10     1338.16     1372.33     27.27 o 
  -4   9  10      149.89      155.76      7.30 o 
  -3   9  10      699.85      634.70     13.00 o 
  -2   9  10       65.84       43.28      4.65 o 
  -1   9  10     1136.92     1109.27     47.20 o 
   0   9  10      114.21      112.58      8.59 o 
   1   9  10       55.59       53.79      5.03 o 
   2   9  10       77.78       79.44      5.89 o 
   3   9  10     1033.33     1041.67     16.87 o 
   4   9  10      521.61      502.93      8.74 o 
   5   9  10      164.60      147.19      9.07 o 
  -6  10  10        3.15        4.08      3.97 o 
  -5  10  10        0.47        0.68      4.93 o 
  -4  10  10     1070.40      994.40     47.05 o 
  -3  10  10      231.37      188.60      7.75 o 
  -2  10  10      183.14      154.89      6.76 o 
  -1  10  10       19.82       15.21      4.39 o 
   0  10  10      481.38      497.99     11.76 o 
   1  10  10      536.06      543.42     11.37 o 
   2  10  10       14.49       17.34      3.69 o 
   3  10  10      368.82      351.44      7.59 o 
   4  10  10      518.10      519.12     10.75 o 
   5  10  10      320.61      351.81      6.44 o 
  -5  11  10        0.53        3.01      4.76 o 
  -4  11  10      269.91      272.45      8.44 o 
  -3  11  10      283.70      274.48      8.74 o 
  -2  11  10      141.03      130.24      6.01 o 
  -1  11  10       61.24       58.88      4.97 o 
   0  11  10        1.61        4.44      4.46 o 
   1  11  10      185.82      185.70      6.97 o 
   2  11  10      304.53      315.99      8.41 o 
   3  11  10        6.28        8.88      4.09 o 
   4  11  10       43.04       39.06      4.17 o 
  -5  12  10        2.05        7.26      4.37 o 
  -4  12  10      137.84      152.49      6.13 o 
  -3  12  10      167.93      156.63      6.23 o 
  -2  12  10       74.95       81.81      4.25 o 
  -1  12  10       10.94       13.64      4.04 o 
   0  12  10      156.85      158.85      6.46 o 
   1  12  10      155.85      172.49      6.21 o 
   2  12  10        6.66        6.46      4.43 o 
   3  12  10      134.21      124.81      6.13 o 
  -4  13  10        1.45        4.47      3.75 o 
  -3  13  10        0.12        3.32      5.16 o 
  -2  13  10       46.92       45.00      4.04 o 
  -1  13  10      327.78      374.93      8.09 o 
   0  13  10      127.58      128.45      5.39 o 
   1  13  10       14.18       14.79      3.80 o 
   2  13  10      298.99      304.44      8.44 o 
  -2  14  10      235.62      276.68      9.27 o 
  -1  14  10       30.00       18.91      3.32 o 
   0  14  10       51.70       58.13      4.55 o 
   1  14  10     1099.64     1133.62     13.12 o 
  -7   0  11      146.55      166.74      9.04 o 
  -5   0  11       54.99       53.71      7.47 o 
  -3   0  11     4067.70     4174.46     99.10 o 
  -1   0  11      248.48      237.14      8.16 o 
   1   0  11     3650.92     3452.54     32.23 o 
   3   0  11     1355.30     1311.49     24.50 o 
   5   0  11       29.87       33.76      6.72 o 
   7   0  11        3.77        5.58      3.67 o 
  -8   1  11       49.13       47.33      3.38 o 
  -7   1  11       86.82       92.63      5.28 o 
  -6   1  11      253.32      214.92     13.73 o 
  -5   1  11      680.28      636.22     28.02 o 
  -4   1  11     1379.19     1507.13     15.37 o 
  -3   1  11      710.04      712.16     10.20 o 
  -2   1  11      346.63      328.40      5.86 o 
  -1   1  11     2260.54     2475.57     43.06 o 
   0   1  11        7.55       16.18      2.75 o 
   1   1  11      175.13      177.11      5.74 o 
   2   1  11      125.20      104.20      5.43 o 
   3   1  11      383.90      393.30     19.33 o 
   4   1  11      162.53      162.00      7.13 o 
   5   1  11       79.13       67.10      5.68 o 
   6   1  11      115.96      115.17      5.05 o 
   7   1  11        0.40        2.55      2.83 o 
  -8   2  11       40.33       41.59      4.78 o 
  -7   2  11       14.58       18.57      4.06 o 
  -6   2  11        8.54       18.98      8.98 o 
  -5   2  11       42.20       34.11      4.18 o 
  -4   2  11      268.10      257.95      8.17 o 
  -3   2  11      273.51      309.13      7.15 o 
  -2   2  11     1390.85     1475.30     17.21 o 
  -1   2  11      283.85      330.60      8.93 o 
   0   2  11      309.22      258.83      6.22 o 
   1   2  11      181.54      238.71      7.49 o 
   2   2  11      125.23      104.74      5.10 o 
   3   2  11      198.45      195.56     10.68 o 
   4   2  11       76.50       77.24      5.62 o 
   5   2  11      210.50      214.22     11.80 o 
   6   2  11      950.36      902.43     14.43 o 
   7   2  11      333.18      361.95      9.30 o 
  -8   3  11      118.84      144.97      6.95 o 
  -7   3  11      267.97      272.60     12.11 o 
  -6   3  11      182.00      176.93     12.04 o 
  -5   3  11     1013.13      921.32     21.92 o 
  -4   3  11      210.69      199.25     17.44 o 
  -3   3  11      731.47      802.44     14.40 o 
  -2   3  11      129.34      115.82      7.83 o 
  -1   3  11      124.95      132.10      4.82 o 
   0   3  11      259.23      314.40      6.97 o 
   1   3  11      672.34      663.22     10.22 o 
   2   3  11       32.25       39.21      3.74 o 
   3   3  11       85.15       70.83      5.69 o 
   4   3  11      273.78      281.84     12.94 o 
   5   3  11        1.14        1.61      3.59 o 
   6   3  11      120.81      122.12      5.70 o 
   7   3  11      161.89      181.61      6.91 o 
  -8   4  11       18.65       21.35      3.51 o 
  -7   4  11      692.33      699.61     17.93 o 
  -6   4  11      302.48      332.70     15.20 o 
  -5   4  11      171.72      170.86      7.16 o 
  -4   4  11     1266.14     1256.17     12.80 o 
  -3   4  11     2291.44     2388.12     33.83 o 
  -2   4  11       70.65       65.45      7.55 o 
  -1   4  11       25.69       20.95      2.71 o 
   0   4  11       43.68       39.79      2.92 o 
   1   4  11     2722.62     2854.20    112.23 o 
   2   4  11      119.29       98.70      6.79 o 
   3   4  11      858.75      883.23     14.17 o 
   4   4  11        4.97        0.50      4.67 o 
   5   4  11      243.55      264.98     10.03 o 
   6   4  11      120.32      128.28      8.11 o 
   7   4  11       21.50       26.97      3.83 o 
  -8   5  11      227.23      257.60      7.19 o 
  -7   5  11        5.12        3.25      4.85 o 
  -6   5  11      337.63      366.51     28.61 o 
  -5   5  11     1355.74     1279.33     31.73 o 
  -4   5  11      323.52      301.62     10.00 o 
  -3   5  11      225.03      210.81      5.35 o 
  -2   5  11       29.95       39.05      3.60 o 
  -1   5  11     3185.22     3242.56     24.93 o 
   0   5  11     1169.45     1148.39     18.32 o 
   1   5  11      176.67      178.96      7.45 o 
   2   5  11        0.97        0.52      5.87 o 
   3   5  11      182.98      192.29     10.37 o 
   4   5  11      509.90      556.77     11.93 o 
   5   5  11      189.73      204.16     10.55 o 
   6   5  11      228.03      214.63      6.70 o 
  -7   6  11      395.70      441.53     12.34 o 
  -6   6  11      266.73      282.32     12.46 o 
  -5   6  11      375.59      378.37      8.32 o 
  -4   6  11      398.97      382.24      7.80 o 
  -3   6  11     1722.60     1656.03     15.08 o 
  -2   6  11      225.30      218.89      9.70 o 
  -1   6  11      222.73      246.34      7.13 o 
   0   6  11      162.62      174.10      7.98 o 
   1   6  11      163.97      164.27      8.85 o 
   2   6  11     2909.91     2889.71     75.88 o 
   3   6  11        2.03       -3.52      5.47 o 
   4   6  11      125.22      109.89      6.27 o 
   5   6  11       14.50       22.54      5.04 o 
   6   6  11      382.12      379.70     23.32 o 
  -7   7  11       17.86       18.84      4.19 o 
  -6   7  11       96.00      102.43      8.53 o 
  -5   7  11     1407.77     1371.31     14.82 o 
  -4   7  11      933.27      856.98     14.30 o 
  -3   7  11     1563.41     1414.46     17.71 o 
  -2   7  11       17.95       21.74      6.51 o 
  -1   7  11       43.46       47.94      5.99 o 
   0   7  11       99.09      111.60      8.43 o 
   1   7  11      141.11      128.76      8.40 o 
   2   7  11     2048.55     2052.24     32.04 o 
   3   7  11     3109.61     2892.19     41.34 o 
   4   7  11       75.00       73.38      5.23 o 
   5   7  11      285.85      260.01     13.31 o 
   6   7  11      592.22      514.34     62.52 o 
  -6   8  11      441.27      470.52     20.30 o 
  -5   8  11      759.53      760.88     25.87 o 
  -4   8  11     1215.22     1184.85     50.61 o 
  -3   8  11      459.52      399.62     10.24 o 
  -2   8  11     1583.51     1363.56     25.29 o 
  -1   8  11      275.22      260.74     11.84 o 
   0   8  11       61.33       55.12      7.00 o 
   1   8  11      396.56      354.37      9.80 o 
   2   8  11        2.44       -4.03      6.12 o 
   3   8  11     1013.95     1046.61     67.13 o 
   4   8  11      585.24      595.52     24.44 o 
   5   8  11      954.46      932.10     19.60 o 
   6   8  11      249.01      235.88      7.42 o 
  -6   9  11       95.02       93.41      6.28 o 
  -5   9  11       58.21       52.24      4.44 o 
  -4   9  11       85.68       74.65      5.65 o 
  -3   9  11     2051.70     1839.14     34.56 o 
  -2   9  11       19.99       37.04      5.84 o 
  -1   9  11      255.33      235.70     12.04 o 
   0   9  11      277.54      263.21     12.81 o 
   1   9  11       40.34       38.73      4.79 o 
   2   9  11       18.57       17.55      3.76 o 
   3   9  11      157.66      156.94      7.32 o 
   4   9  11      336.66      390.74      9.67 o 
   5   9  11      173.43      159.94      5.07 o 
  -6  10  11        8.70       12.01      4.30 o 
  -5  10  11       27.49       24.67      5.33 o 
  -4  10  11        3.88        3.14      4.17 o 
  -3  10  11      398.73      347.29     22.98 o 
  -2  10  11       89.31      130.43     12.18 o 
  -1  10  11       41.23       45.18      4.69 o 
   0  10  11      114.80      119.39      6.02 o 
   1  10  11      196.59      217.06     13.41 o 
   2  10  11      749.81      805.00     14.20 o 
   3  10  11      151.34      157.98      6.89 o 
   4  10  11      107.29       92.35      4.02 o 
  -5  11  11      145.45      135.68      7.21 o 
  -4  11  11        0.38       -2.37      3.87 o 
  -3  11  11       89.15      106.46      9.28 o 
  -2  11  11      360.08      366.03     12.62 o 
  -1  11  11      343.76      353.90     22.29 o 
   0  11  11       24.26       18.07      6.78 o 
   1  11  11       44.54       57.20      4.48 o 
   2  11  11       14.13        9.68      4.30 o 
   3  11  11      114.82      116.76      4.78 o 
  -4  12  11       42.74       54.42      4.96 o 
  -3  12  11     2007.56     1995.41     38.59 o 
  -2  12  11       34.62       32.83      5.62 o 
  -1  12  11       45.19       33.26      3.80 o 
   0  12  11        3.41        6.10      5.28 o 
   1  12  11       80.02       70.24      4.00 o 
   2  12  11      220.79      241.82      8.44 o 
   3  12  11      136.52      132.31      5.18 o 
  -3  13  11      117.23      112.52      4.70 o 
  -2  13  11      148.19      131.63      9.00 o 
  -1  13  11        1.17       -1.51      3.33 o 
   0  13  11       77.30       63.01      4.12 o 
   1  13  11      786.41      861.02     40.00 o 
  -2  14  11      275.88      311.62      8.89 o 
  -1  14  11        0.72       -2.83      4.20 o 
   0  14  11      401.44      463.11     11.12 o 
  -8   0  12      263.48      278.71      7.61 o 
  -6   0  12        2.14       -4.42      6.47 o 
  -4   0  12      929.28      924.10     20.12 o 
  -2   0  12     2379.44     2381.47     32.86 o 
   0   0  12     1179.89     1122.36     18.48 o 
   2   0  12       20.23        4.17      6.29 o 
   4   0  12      104.91       73.85      8.52 o 
   6   0  12      255.63      263.19     11.51 o 
  -8   1  12      323.71      335.20      9.00 o 
  -7   1  12        7.00        0.19      7.20 o 
  -6   1  12       49.26       45.13      5.08 o 
  -5   1  12      135.62      120.21      6.25 o 
  -4   1  12        4.53       13.12      5.03 o 
  -3   1  12       33.54       37.08      4.13 o 
  -2   1  12        0.21        5.24      2.79 o 
  -1   1  12       29.62       39.14      3.20 o 
   0   1  12      674.06      657.35     10.11 o 
   1   1  12      192.37      215.17     15.93 o 
   2   1  12       44.43       39.46      5.08 o 
   3   1  12       46.58       60.78      5.67 o 
   4   1  12     1063.51      983.28     13.01 o 
   5   1  12      403.60      385.91      9.36 o 
   6   1  12      450.48      452.69      9.86 o 
   7   1  12      143.89      148.82      4.74 o 
  -8   2  12        1.97       -3.38      3.64 o 
  -7   2  12      186.11      171.20     10.13 o 
  -6   2  12       97.22       78.55      7.67 o 
  -5   2  12        0.38        0.26      4.09 o 
  -4   2  12      456.45      470.43     10.57 o 
  -3   2  12     1028.62     1034.45     15.79 o 
  -2   2  12      455.60      497.89     29.87 o 
  -1   2  12     1370.97     1444.59     14.19 o 
   0   2  12     3275.48     3367.18     46.42 o 
   1   2  12      677.54      622.42     14.15 o 
   2   2  12      329.77      314.08     11.53 o 
   3   2  12      422.53      445.09     10.56 o 
   4   2  12       84.71       81.25      4.56 o 
   5   2  12      603.22      563.06     15.67 o 
   6   2  12        1.63        1.66      3.82 o 
   7   2  12      737.23      791.94     13.04 o 
  -8   3  12        1.11        0.39      3.65 o 
  -7   3  12      258.17      255.69     11.52 o 
  -6   3  12       42.87       33.06      7.59 o 
  -5   3  12        6.38        4.92      5.46 o 
  -4   3  12        1.84       11.27      5.02 o 
  -3   3  12       46.06       52.61      4.74 o 
  -2   3  12      119.77      160.31      9.00 o 
  -1   3  12      199.73      237.35     10.46 o 
   0   3  12      930.18      927.75     14.99 o 
   1   3  12      812.93      845.65     12.00 o 
   2   3  12      501.74      503.60     41.91 o 
   3   3  12        2.03        3.95      5.06 o 
   4   3  12     1335.33     1293.07     35.48 o 
   5   3  12      204.72      208.78      9.78 o 
   6   3  12       74.46       76.15      3.98 o 
   7   3  12       83.73       77.46      4.38 o 
  -8   4  12       81.70      100.08      5.20 o 
  -7   4  12       15.91       18.64      5.65 o 
  -6   4  12       35.21       39.31      7.69 o 
  -5   4  12      336.48      297.25     12.62 o 
  -4   4  12      115.75      108.51     10.40 o 
  -3   4  12      395.17      433.82     20.47 o 
  -2   4  12       84.46       68.38      7.81 o 
  -1   4  12     1694.55     1661.20     60.95 o 
   0   4  12       19.84       22.38      4.37 o 
   1   4  12      134.04      118.22      9.19 o 
   2   4  12      788.53      847.45     19.23 o 
   3   4  12     1478.48     1459.54     26.48 o 
   4   4  12     1800.55     1694.37     29.10 o 
   5   4  12       12.15       12.20      5.57 o 
   6   4  12       96.82       90.12      4.67 o 
  -7   5  12      171.87      165.93      9.05 o 
  -6   5  12      932.46      962.02     23.12 o 
  -5   5  12       10.90        5.07      3.84 o 
  -4   5  12      355.06      333.48      7.22 o 
  -3   5  12      604.09      580.58      9.73 o 
  -2   5  12       24.26       27.45      5.62 o 
  -1   5  12        4.52        9.38      5.25 o 
   0   5  12       29.49       34.10      9.35 o 
   1   5  12      456.95      453.54     13.19 o 
   2   5  12       27.19       29.84      5.37 o 
   3   5  12      296.78      304.70      9.03 o 
   4   5  12      657.18      616.73     13.15 o 
   5   5  12      220.01      233.18     14.08 o 
   6   5  12       71.41       70.41      4.39 o 
  -7   6  12      174.10      202.37      8.60 o 
  -6   6  12      223.83      259.47     13.18 o 
  -5   6  12      547.38      524.55     11.86 o 
  -4   6  12      812.70      788.64     10.81 o 
  -3   6  12      506.26      473.90     12.85 o 
  -2   6  12      713.75      715.99     32.31 o 
  -1   6  12     1557.63     1678.08     32.94 o 
   0   6  12      154.65      156.98      6.42 o 
   1   6  12     1704.95     1721.68     18.22 o 
   2   6  12        0.64        0.37      5.23 o 
   3   6  12        4.26        7.32      5.39 o 
   4   6  12        0.67        6.87      5.38 o 
   5   6  12       11.38       19.80      4.72 o 
   6   6  12        0.11        9.19      3.52 o 
  -7   7  12       75.89       77.00      5.01 o 
  -6   7  12        0.70       -2.42      4.92 o 
  -5   7  12      839.30      841.72     14.21 o 
  -4   7  12       23.51       29.13      6.42 o 
  -3   7  12     1935.24     1845.07     20.06 o 
  -2   7  12        0.35        4.73      6.78 o 
  -1   7  12       46.91       65.24      7.53 o 
   0   7  12     1102.07     1145.83     23.24 o 
   1   7  12        2.67       -7.19      7.19 o 
   2   7  12      288.74      276.72     12.04 o 
   3   7  12     2625.30     2580.42     46.73 o 
   4   7  12      434.97      485.72     30.95 o 
   5   7  12        1.74        5.70      6.71 o 
   6   7  12      117.80       83.68      4.82 o 
  -6   8  12      382.75      461.34     24.16 o 
  -5   8  12      272.05      274.42     12.62 o 
  -4   8  12     1335.57     1241.57     17.29 o 
  -3   8  12       65.28       59.55      4.88 o 
  -2   8  12     1778.04     1667.34     28.10 o 
  -1   8  12     2041.24     1934.53     30.65 o 
   0   8  12       70.42       82.51      8.11 o 
   1   8  12       52.24       54.94      7.26 o 
   2   8  12      602.06      550.08     17.69 o 
   3   8  12      188.17      178.40     11.12 o 
   4   8  12       32.52       33.70      7.13 o 
   5   8  12      144.25      142.69      7.27 o 
  -6   9  12       11.42       13.61      4.35 o 
  -5   9  12       41.53       40.18      5.92 o 
  -4   9  12      118.06      126.93      7.21 o 
  -3   9  12       47.78       43.57      4.47 o 
  -2   9  12       18.81       15.63      5.96 o 
  -1   9  12      597.24      466.72     16.36 o 
   0   9  12      569.13      541.43     17.56 o 
   1   9  12      171.06      178.03     10.95 o 
   2   9  12       26.35       30.62      4.79 o 
   3   9  12      753.68      716.04     21.60 o 
   4   9  12        0.89        2.38      3.94 o 
   5   9  12      433.10      454.63     11.71 o 
  -5  10  12       66.63       68.41      6.66 o 
  -4  10  12       29.54       26.66      4.38 o 
  -3  10  12      414.18      367.79     10.91 o 
  -2  10  12       53.19       62.62      8.08 o 
  -1  10  12     2851.17     2553.43     35.72 o 
   0  10  12        0.19       -0.72      7.02 o 
   1  10  12      133.00      150.72     10.28 o 
   2  10  12      104.16      103.80      8.27 o 
   3  10  12       32.27       24.28      5.56 o 
   4  10  12       70.24       79.86      5.18 o 
  -5  11  12        0.94       -0.74      3.77 o 
  -4  11  12        3.63        5.47      3.51 o 
  -3  11  12       24.71       36.37      4.31 o 
  -2  11  12       60.11       43.01      6.55 o 
  -1  11  12       10.93       12.51      5.56 o 
   0  11  12        7.10        4.16      6.20 o 
   1  11  12        4.39       -2.32      6.24 o 
   2  11  12       40.17       24.60      5.26 o 
   3  11  12       49.06       48.19      5.43 o 
  -4  12  12       10.73       16.82      3.29 o 
  -3  12  12       43.54       47.14      4.21 o 
  -2  12  12      238.07      209.79      6.89 o 
  -1  12  12        0.57        2.90      5.50 o 
   0  12  12        9.26       14.33      5.84 o 
   1  12  12      135.99      135.90      8.33 o 
   2  12  12      383.03      396.17     10.28 o 
  -3  13  12        5.05        5.88      3.08 o 
  -2  13  12       36.58       26.79      3.46 o 
  -1  13  12      105.39      102.37      4.62 o 
   0  13  12       97.69       90.92      5.88 o 
   1  13  12      979.91     1114.57     14.75 o 
  -7   0  13     1184.91     1196.58     21.19 o 
  -5   0  13     1441.88     1217.29     24.69 o 
  -3   0  13       20.99       33.49      5.01 o 
  -1   0  13       11.46       23.55      5.32 o 
   1   0  13        2.06        6.12      4.97 o 
   3   0  13      385.53      344.30     13.00 o 
   5   0  13        7.79        6.58      5.56 o 
  -8   1  13       18.11       12.47      3.20 o 
  -7   1  13      306.56      297.60      8.16 o 
  -6   1  13      223.46      155.79      7.32 o 
  -5   1  13      709.10      585.42     12.47 o 
  -4   1  13     1013.58     1016.14     15.19 o 
  -3   1  13       19.83       18.04      3.63 o 
  -2   1  13       38.48       53.77      5.69 o 
  -1   1  13     1161.00     1138.18     13.22 o 
   0   1  13      512.58      520.22      9.37 o 
   1   1  13      485.00      434.38      9.30 o 
   2   1  13     2650.64     3109.31     38.57 o 
   3   1  13      188.70      190.24     10.92 o 
   4   1  13      242.53      213.08      8.14 o 
   5   1  13        4.12        2.53      3.87 o 
   6   1  13        8.33        8.83      3.33 o 
   7   1  13        0.31       -0.81      3.04 o 
  -8   2  13        5.75        3.79      3.60 o 
  -7   2  13        0.78       -4.10      5.42 o 
  -6   2  13      785.42      780.02     24.42 o 
  -5   2  13      276.74      230.03      8.89 o 
  -4   2  13      121.34      110.43      6.33 o 
  -3   2  13     1087.13     1108.65     15.05 o 
  -2   2  13       30.87       43.76      7.13 o 
  -1   2  13      526.56      573.12     15.17 o 
   0   2  13       71.82       48.12      7.70 o 
   1   2  13      241.34      234.60      6.93 o 
   2   2  13     3273.54     3658.69     75.67 o 
   3   2  13       82.45       76.84      5.50 o 
   4   2  13       69.36       66.14     13.36 o 
   5   2  13      177.12      173.95      7.09 o 
   6   2  13       11.12       10.45      5.04 o 
  -8   3  13      156.53      178.89      6.27 o 
  -7   3  13      142.32      124.09      8.49 o 
  -6   3  13        0.22        2.63      5.64 o 
  -5   3  13      133.16      109.87      8.83 o 
  -4   3  13      729.86      715.45     53.15 o 
  -3   3  13      600.36      640.14     38.55 o 
  -2   3  13      821.09      894.35     20.04 o 
  -1   3  13      132.64       99.11      7.70 o 
   0   3  13       90.44       80.98      8.10 o 
   1   3  13        7.59       13.86      6.35 o 
   2   3  13       53.51       60.33      5.44 o 
   3   3  13       13.24       13.07      5.37 o 
   4   3  13     2303.65     2199.35    171.82 o 
   5   3  13       16.84       12.66      4.39 o 
   6   3  13      221.26      230.61     14.65 o 
  -7   4  13       96.90      103.06      7.71 o 
  -6   4  13        9.57       15.63      7.08 o 
  -5   4  13       61.37       52.23      7.49 o 
  -4   4  13     5514.90     5019.56     48.24 o 
  -3   4  13     3361.92     3371.10     47.49 o 
  -2   4  13      562.53      602.73     15.93 o 
  -1   4  13      935.35      893.23     20.31 o 
   0   4  13       91.84       88.58      8.03 o 
   1   4  13      680.24      704.02     17.33 o 
   2   4  13        0.17        0.77      6.04 o 
   3   4  13      258.04      232.96     11.35 o 
   4   4  13       41.37       35.16      6.53 o 
   5   4  13      344.28      318.01      8.81 o 
   6   4  13       81.84       75.83      5.86 o 
  -7   5  13       96.58      100.41      7.51 o 
  -6   5  13      589.67      604.31     18.47 o 
  -5   5  13       37.94       40.34      5.07 o 
  -4   5  13     5303.57     4950.18     82.68 o 
  -3   5  13      142.43      138.27     10.70 o 
  -2   5  13      186.57      186.81      6.70 o 
  -1   5  13      159.97      175.22      6.35 o 
   0   5  13     1104.53     1134.45     15.06 o 
   1   5  13        5.81        2.84      7.21 o 
   2   5  13      342.61      346.68      9.01 o 
   3   5  13       72.75       69.13      5.55 o 
   4   5  13      422.88      405.00     10.60 o 
   5   5  13        9.00        7.75      4.42 o 
   6   5  13      456.73      461.31     10.30 o 
  -7   6  13      218.13      248.64      8.83 o 
  -6   6  13      846.41      896.04     26.87 o 
  -5   6  13       16.24       18.98      4.85 o 
  -4   6  13      549.20      511.04      8.73 o 
  -3   6  13     1377.38     1308.03     13.47 o 
  -2   6  13     1263.00     1222.54     37.45 o 
  -1   6  13     1457.04     1458.54     27.22 o 
   0   6  13       16.70       12.48      4.88 o 
   1   6  13     1060.98     1076.23     14.92 o 
   2   6  13      115.47      115.27      5.72 o 
   3   6  13      573.74      577.09     12.24 o 
   4   6  13       85.09       78.74      7.90 o 
   5   6  13      262.41      260.41      7.15 o 
  -6   7  13      103.01      106.41      5.04 o 
  -5   7  13       45.03       35.27      6.55 o 
  -4   7  13       33.23       39.59      3.84 o 
  -3   7  13      161.74      143.89      6.56 o 
  -2   7  13       25.70       25.97      5.95 o 
  -1   7  13     3650.86     3573.24     40.67 o 
   0   7  13      240.47      245.10     12.43 o 
   1   7  13      823.73      803.28     20.60 o 
   2   7  13      295.88      283.31      8.21 o 
   3   7  13        3.19        8.44      5.28 o 
   4   7  13        0.48       -1.91      5.15 o 
   5   7  13       40.71       40.32      6.19 o 
  -6   8  13       43.65       50.11      8.12 o 
  -5   8  13      430.87      469.45     22.92 o 
  -4   8  13      754.38      729.40     12.88 o 
  -3   8  13       22.11       26.64      4.25 o 
  -2   8  13      227.03      205.23     11.31 o 
  -1   8  13     1161.18      998.88     22.73 o 
   0   8  13      261.50      236.43     12.45 o 
   1   8  13      338.54      306.65     14.16 o 
   2   8  13      143.45      142.59      6.80 o 
   3   8  13       70.29       79.51      9.52 o 
   4   8  13      133.43      151.13      6.34 o 
   5   8  13        0.25        0.02      4.54 o 
  -6   9  13      149.61      164.08      6.09 o 
  -5   9  13      250.56      243.84      9.76 o 
  -4   9  13       21.70       18.66      4.07 o 
  -3   9  13      122.08      108.42      6.20 o 
  -2   9  13       12.67        5.34      6.72 o 
  -1   9  13      213.91      203.24     11.44 o 
   0   9  13       38.57       39.90      6.68 o 
   1   9  13       70.27       81.20      8.82 o 
   2   9  13      210.46      200.87     11.08 o 
   3   9  13       10.24       14.65      5.64 o 
   4   9  13      438.28      397.25     11.11 o 
  -5  10  13        6.71        2.13      4.28 o 
  -4  10  13       49.30       48.19      4.59 o 
  -3  10  13       73.82       81.49      5.39 o 
  -2  10  13     1132.14     1036.74     22.69 o 
  -1  10  13      940.80      916.79     21.75 o 
   0  10  13      226.73      206.10     11.25 o 
   1  10  13       18.67       26.03      6.52 o 
   2  10  13       10.62        7.04      5.26 o 
   3  10  13      131.92      110.82      7.36 o 
   4  10  13      618.95      562.34     10.31 o 
  -5  11  13      154.71      149.66      5.80 o 
  -4  11  13       64.04       70.29      4.26 o 
  -3  11  13     1118.29     1111.19     14.83 o 
  -2  11  13       29.97       29.90      6.30 o 
  -1  11  13       21.12       21.65      6.03 o 
   0  11  13        1.51       -1.16      5.47 o 
   1  11  13      477.32      497.11     14.62 o 
   2  11  13      161.85      159.94      8.28 o 
   3  11  13      152.21      154.98      6.61 o 
  -4  12  13      380.18      437.23     10.20 o 
  -3  12  13      347.48      389.67      7.91 o 
  -2  12  13      923.67      948.73     22.32 o 
  -1  12  13       11.51       13.19      5.36 o 
   0  12  13        0.89       -0.53      4.78 o 
   1  12  13        5.72        7.99      4.80 o 
   2  12  13       98.94       97.97      5.39 o 
  -2  13  13      126.98      161.76      8.28 o 
  -1  13  13       40.32       48.17      3.33 o 
   0  13  13      503.80      591.03     11.63 o 
  -6   0  14       77.44       63.96      7.42 o 
  -4   0  14       16.20        4.19      6.88 o 
  -2   0  14     3924.14     4071.21     28.41 o 
   0   0  14       12.45        3.97      6.12 o 
   2   0  14     1074.64     1098.48     22.61 o 
   4   0  14      524.63      491.57     16.49 o 
   6   0  14       56.46       69.63      5.95 o 
  -7   1  14      953.84      946.87     12.33 o 
  -6   1  14        1.80        2.20      4.66 o 
  -5   1  14      698.94      594.18     12.61 o 
  -4   1  14      818.02      791.09     13.81 o 
  -3   1  14      933.36      898.26     15.16 o 
  -2   1  14     1556.13     1634.90     23.22 o 
  -1   1  14       76.64       77.88      6.38 o 
   0   1  14      241.87      222.72     13.50 o 
   1   1  14      926.55      965.66     14.17 o 
   2   1  14      447.00      489.11     19.11 o 
   3   1  14      111.28      104.41      6.41 o 
   4   1  14       82.39       91.08      6.24 o 
   5   1  14      309.49      307.94      8.89 o 
   6   1  14       13.31       26.12      7.53 o 
  -7   2  14      150.69      145.22      8.27 o 
  -6   2  14      360.68      324.06      9.69 o 
  -5   2  14      249.30      221.58      6.58 o 
  -4   2  14      381.81      328.26     28.16 o 
  -3   2  14       40.97       43.64      6.16 o 
  -2   2  14       51.99       59.16      7.97 o 
  -1   2  14     2373.32     2506.40     70.73 o 
   0   2  14      406.29      430.64     13.64 o 
   1   2  14      664.51      716.57     12.25 o 
   2   2  14       66.85       70.33     11.39 o 
   3   2  14      796.88      744.80     17.44 o 
   4   2  14       36.85       35.61      4.58 o 
   5   2  14       13.53        7.55      3.91 o 
   6   2  14       14.72       16.87      7.34 o 
  -7   3  14      521.97      543.12     14.62 o 
  -6   3  14      290.19      291.11     13.85 o 
  -5   3  14       36.56       34.24      6.84 o 
  -4   3  14      248.76      216.03     14.75 o 
  -3   3  14     1608.52     1605.41     60.32 o 
  -2   3  14     1841.33     1781.97     27.18 o 
  -1   3  14      204.29      216.89     10.35 o 
   0   3  14     1092.94     1231.24     22.56 o 
   1   3  14        5.03        8.53      6.93 o 
   2   3  14     2089.46     2181.17     94.39 o 
   3   3  14      105.56      109.03     17.24 o 
   4   3  14      227.82      221.72     28.90 o 
   5   3  14      195.87      199.15     15.00 o 
   6   3  14        2.46        0.30      4.47 o 
  -7   4  14      347.35      407.46     12.24 o 
  -6   4  14      855.60      834.70     21.77 o 
  -5   4  14      116.98       97.31      8.54 o 
  -4   4  14     3139.55     2845.85     36.99 o 
  -3   4  14       14.68       19.99     10.33 o 
  -2   4  14      205.98      218.05      9.10 o 
  -1   4  14       58.30      100.49      5.37 o 
   0   4  14       88.16       95.91      7.58 o 
   1   4  14     1327.30     1371.35     24.66 o 
   2   4  14      256.18      251.96     12.10 o 
   3   4  14      221.80      209.23     11.08 o 
   4   4  14     1575.86     1440.22     26.59 o 
   5   4  14      110.98       97.40      7.65 o 
   6   4  14      147.97      154.33      6.55 o 
  -7   5  14       82.00       78.26      6.15 o 
  -6   5  14      223.86      205.54     11.74 o 
  -5   5  14      392.29      398.47     14.30 o 
  -4   5  14      570.62      574.27     11.41 o 
  -3   5  14       30.28       30.76      5.10 o 
  -2   5  14      481.65      453.71     10.05 o 
  -1   5  14      187.48      198.52      6.98 o 
   0   5  14      142.77      161.31      6.55 o 
   1   5  14     2058.43     2040.81     29.61 o 
   2   5  14     1200.72     1182.25     23.41 o 
   3   5  14      831.44      784.92     19.71 o 
   4   5  14      269.82      257.84      8.69 o 
   5   5  14       81.30       87.73      7.19 o 
   6   5  14      126.58      125.20      5.17 o 
  -7   6  14      253.98      286.84      8.50 o 
  -6   6  14      312.44      326.49     12.66 o 
  -5   6  14      114.59      123.47      9.37 o 
  -4   6  14       70.76       72.39      5.22 o 
  -3   6  14      392.54      360.09      9.31 o 
  -2   6  14      833.72      771.62     46.46 o 
  -1   6  14      814.37      804.52     26.38 o 
   0   6  14      146.39      158.31      6.60 o 
   1   6  14      431.91      450.10     14.24 o 
   2   6  14       32.63       32.18      6.47 o 
   3   6  14       87.61       86.19      5.59 o 
   4   6  14       38.00       34.64      8.43 o 
   5   6  14       50.00       52.10      4.98 o 
  -6   7  14       90.76      108.72      6.92 o 
  -5   7  14      145.10      145.97      6.30 o 
  -4   7  14      796.32      778.98     10.90 o 
  -3   7  14       47.85       45.59      3.95 o 
  -2   7  14     1131.08     1119.29     51.64 o 
  -1   7  14     1850.06     1832.39     94.30 o 
   0   7  14      101.44      112.71      8.97 o 
   1   7  14      384.46      369.43     18.91 o 
   2   7  14       29.20       43.99      5.97 o 
   3   7  14       12.37       14.55      5.18 o 
   4   7  14      130.58      132.42     10.83 o 
   5   7  14        2.48        1.39      3.37 o 
  -6   8  14       77.67       78.99      3.67 o 
  -5   8  14       29.01       35.11      3.97 o 
  -4   8  14        0.83        4.06      3.56 o 
  -3   8  14       13.92       14.52      4.50 o 
  -2   8  14       10.33        1.49      5.39 o 
  -1   8  14     1234.62     1295.63     25.52 o 
   0   8  14      334.54      278.71     13.11 o 
   1   8  14     2605.47     2479.83     35.34 o 
   2   8  14      272.75      287.39     12.77 o 
   3   8  14        9.74        5.17      5.19 o 
   4   8  14      759.22      703.80     11.14 o 
   5   8  14       78.96       66.76      4.00 o 
  -5   9  14      112.31      106.78      6.63 o 
  -4   9  14        2.78        6.41      3.94 o 
  -3   9  14     3682.83     3390.52     67.10 o 
  -2   9  14      464.80      407.75     14.70 o 
  -1   9  14       77.04       72.78      8.16 o 
   0   9  14      259.63      256.38     12.51 o 
   1   9  14      457.76      488.10     16.17 o 
   2   9  14      125.41      124.36      9.01 o 
   3   9  14      178.57      199.72      9.29 o 
   4   9  14      428.91      379.75      9.74 o 
  -5  10  14        8.79        6.97      4.11 o 
  -4  10  14      154.57      151.15      5.59 o 
  -3  10  14      548.78      569.88     20.49 o 
  -2  10  14     2243.97     2035.07     20.74 o 
  -1  10  14     1590.37     1589.54     27.36 o 
   0  10  14      153.17      145.54     10.22 o 
   1  10  14      148.73      134.12      8.99 o 
   2  10  14       32.90       27.30      5.25 o 
   3  10  14      142.51      152.08      7.26 o 
  -4  11  14      308.11      343.34     10.01 o 
  -3  11  14       63.39       52.72      4.30 o 
  -2  11  14       15.87        2.79      3.58 o 
  -1  11  14      157.00      153.76      8.97 o 
   0  11  14      812.86      773.15     17.82 o 
   1  11  14       11.92       18.08      5.06 o 
   2  11  14       96.52       92.69      6.18 o 
   3  11  14       25.67       25.51      4.12 o 
  -3  12  14       27.00       22.00      4.53 o 
  -2  12  14       56.40       43.94      3.67 o 
  -1  12  14       25.83       25.61      3.46 o 
   0  12  14      259.28      239.65      9.24 o 
   1  12  14      100.28      111.15      6.10 o 
  -1  13  14       79.45       78.30      3.34 o 
   0  13  14        3.93        2.92      4.34 o 
  -7   0  15      455.58      430.77     11.31 o 
  -5   0  15       17.10        6.85      6.31 o 
  -3   0  15      161.62      146.62      9.72 o 
  -1   0  15      252.72      292.46     11.53 o 
   1   0  15     4270.21     4570.72     44.38 o 
   3   0  15       68.98       74.01      7.91 o 
   5   0  15     2689.48     2639.16     31.94 o 
  -7   1  15      263.95      269.52     10.88 o 
  -6   1  15      300.93      310.20      8.95 o 
  -5   1  15      408.56      331.45     15.73 o 
  -4   1  15        5.41        3.82      4.37 o 
  -3   1  15      538.00      494.73     11.01 o 
  -2   1  15      695.28      715.63     19.91 o 
  -1   1  15        0.10        2.17      4.99 o 
   0   1  15        5.01       10.23      4.52 o 
   1   1  15        3.08       12.18      4.82 o 
   2   1  15      132.28      140.17      6.66 o 
   3   1  15      884.53      848.53     44.08 o 
   4   1  15        4.49       10.63      4.20 o 
   5   1  15      350.87      346.36      9.15 o 
   6   1  15      341.34      363.15      6.73 o 
  -7   2  15       82.73       80.97      6.78 o 
  -6   2  15      284.35      294.26     13.75 o 
  -5   2  15        8.50        7.22      3.92 o 
  -4   2  15       54.98       62.17      4.73 o 
  -3   2  15      304.86      333.87     14.24 o 
  -2   2  15        3.04        5.65      4.89 o 
  -1   2  15      825.83      792.94     28.96 o 
   0   2  15      455.07      489.85     19.49 o 
   1   2  15      307.85      314.10      8.72 o 
   2   2  15      459.57      455.15     10.90 o 
   3   2  15       67.93       84.01      5.84 o 
   4   2  15       88.40       85.33      8.58 o 
   5   2  15      152.74      159.38     14.02 o 
   6   2  15       15.32       26.13      2.91 o 
  -7   3  15       64.67       75.75      6.01 o 
  -6   3  15      328.30      316.08     13.65 o 
  -5   3  15      143.98      123.55      9.50 o 
  -4   3  15      256.08      241.67     23.53 o 
  -3   3  15      310.26      323.94     10.04 o 
  -2   3  15     1088.89     1121.03     44.93 o 
  -1   3  15     1571.08     1686.92     35.56 o 
   0   3  15      325.97      376.11     13.87 o 
   1   3  15      187.40      198.91      7.31 o 
   2   3  15      208.15      216.12     19.03 o 
   3   3  15        4.44        4.14      4.56 o 
   4   3  15      162.39      171.63     18.86 o 
   5   3  15      241.76      249.84     20.85 o 
   6   3  15       28.69       37.42      4.09 o 
  -7   4  15       20.32       23.53      4.91 o 
  -6   4  15      157.90      162.87     10.73 o 
  -5   4  15      828.82      786.20     19.75 o 
  -4   4  15      179.44      156.68     10.43 o 
  -3   4  15       60.44       55.38      7.83 o 
  -2   4  15     2709.63     2725.51     43.16 o 
  -1   4  15     1092.76     1129.14     15.40 o 
   0   4  15       48.62       47.01      7.27 o 
   1   4  15     1009.79      967.34     22.04 o 
   2   4  15      133.40      131.87      9.31 o 
   3   4  15     2043.49     1856.00     30.13 o 
   4   4  15      886.61      837.67     19.87 o 
   5   4  15      558.66      549.17     14.07 o 
   6   4  15        1.01       -1.67      3.91 o 
  -7   5  15       88.23      109.36      6.00 o 
  -6   5  15      117.55      109.59      8.43 o 
  -5   5  15       20.29       20.10      6.00 o 
  -4   5  15        1.00        0.60      6.60 o 
  -3   5  15     1646.66     1581.72     57.02 o 
  -2   5  15      283.41      282.07      8.32 o 
  -1   5  15      513.30      493.24     10.62 o 
   0   5  15        8.44        5.67      4.25 o 
   1   5  15      342.03      353.71     13.67 o 
   2   5  15      159.20      146.90     10.06 o 
   3   5  15      170.10      154.83     10.12 o 
   4   5  15      322.96      311.46     12.50 o 
   5   5  15      538.60      528.55     12.73 o 
  -6   6  15       25.58       29.87      6.15 o 
  -5   6  15        6.14       -0.88      7.10 o 
  -4   6  15      426.00      408.44     23.06 o 
  -3   6  15       52.03       52.64      4.87 o 
  -2   6  15      198.86      201.97      7.38 o 
  -1   6  15       23.83       35.52     10.60 o 
   0   6  15      732.43      660.89     19.11 o 
   1   6  15      104.66       83.41      5.72 o 
   2   6  15        5.94        1.90      6.94 o 
   3   6  15        0.40        7.24      5.77 o 
   4   6  15      403.00      402.06     12.35 o 
   5   6  15        0.13        1.20      4.65 o 
  -6   7  15       48.64       46.29      4.98 o 
  -5   7  15      416.37      456.20     10.55 o 
  -4   7  15       42.08       34.69      4.30 o 
  -3   7  15      421.20      425.35     15.85 o 
  -2   7  15       30.25       36.17      4.67 o 
  -1   7  15     1065.95     1033.60     42.63 o 
   0   7  15      692.80      661.05     36.99 o 
   1   7  15        9.46        8.99      4.57 o 
   2   7  15       41.55       40.07      5.12 o 
   3   7  15        2.10        6.32      6.54 o 
   4   7  15      352.59      351.27     22.87 o 
   5   7  15      111.17       94.76      4.71 o 
  -5   8  15       93.78       94.91      7.65 o 
  -4   8  15       75.76       80.96      4.13 o 
  -3   8  15        2.73        3.42      4.16 o 
  -2   8  15       64.78       63.18      5.17 o 
  -1   8  15      290.23      309.83     13.04 o 
   0   8  15      922.08      824.54     20.66 o 
   1   8  15     1081.87     1078.81     23.41 o 
   2   8  15       84.06       61.68      7.88 o 
   3   8  15       72.17       85.54      7.47 o 
   4   8  15       29.21       36.64      4.61 o 
  -5   9  15      302.31      315.63      8.88 o 
  -4   9  15      177.14      189.04      6.12 o 
  -3   9  15      188.54      157.55      8.68 o 
  -2   9  15      230.83      217.13     14.07 o 
  -1   9  15      525.79      404.84     14.77 o 
   0   9  15       31.63       20.18      7.29 o 
   1   9  15     1491.23     1461.93     25.96 o 
   2   9  15     1510.70     1450.87     24.15 o 
   3   9  15      530.05      527.26     13.26 o 
   4   9  15       67.15       59.75      4.11 o 
  -4  10  15      868.80      926.08     16.37 o 
  -3  10  15      121.47      113.48      5.16 o 
  -2  10  15      211.04      199.65      6.70 o 
  -1  10  15      187.31      157.24      9.44 o 
   0  10  15      194.81      180.76     10.46 o 
   1  10  15       35.06       25.78      6.29 o 
   2  10  15       42.44       38.43      5.36 o 
   3  10  15        5.22        3.27      4.28 o 
  -4  11  15      181.39      194.75      6.90 o 
  -3  11  15      332.69      335.58     12.73 o 
  -2  11  15      361.11      337.62      9.07 o 
  -1  11  15       10.37       14.38      3.79 o 
   0  11  15        1.89        2.04      4.81 o 
   1  11  15       50.09       41.47      5.00 o 
   2  11  15        6.66       16.21      4.25 o 
  -3  12  15        5.31        8.63      3.57 o 
  -2  12  15      481.67      544.03      8.20 o 
  -1  12  15      162.92      152.62      6.18 o 
   0  12  15       40.14       38.44      3.32 o 
   1  12  15       10.95       11.22      4.34 o 
  -6   0  16     1086.37      933.28     20.06 o 
  -4   0  16      395.83      344.79     13.79 o 
  -2   0  16     1226.80     1258.40     24.02 o 
   0   0  16      185.53      179.53      9.94 o 
   2   0  16       18.47       12.44      6.17 o 
   4   0  16     1326.62     1280.85     24.11 o 
   6   0  16      132.32      134.35      5.20 o 
  -7   1  16       13.60        3.02      4.29 o 
  -6   1  16      364.53      353.91      8.92 o 
  -5   1  16      244.52      153.87      6.88 o 
  -4   1  16      377.47      316.91      9.40 o 
  -3   1  16      319.22      283.29     12.25 o 
  -2   1  16     2025.94     1925.65     20.76 o 
  -1   1  16       17.79       23.92      4.90 o 
   0   1  16      352.28      359.37      9.46 o 
   1   1  16       66.79       58.79      4.94 o 
   2   1  16      117.86      105.80      6.94 o 
   3   1  16       23.94       23.03      4.34 o 
   4   1  16      190.76      178.89     12.79 o 
   5   1  16      562.48      570.26      9.92 o 
   6   1  16      108.49      106.16      4.83 o 
  -7   2  16       71.86       82.92      6.00 o 
  -6   2  16        8.42        2.70      5.19 o 
  -5   2  16      317.04      235.20      9.89 o 
  -4   2  16      151.93      135.72     12.20 o 
  -3   2  16     2059.57     1993.25     99.24 o 
  -2   2  16     3213.62     3257.24     80.85 o 
  -1   2  16       12.06       13.28      4.97 o 
   0   2  16        7.86        5.46      4.24 o 
   1   2  16        1.94       -2.21      4.91 o 
   2   2  16      296.37      295.54      9.17 o 
   3   2  16       19.59       24.17      4.13 o 
   4   2  16        0.13        0.92      4.24 o 
   5   2  16     1095.43     1167.24     51.57 o 
   6   2  16      235.55      239.22      6.76 o 
  -7   3  16        6.11        6.57      4.11 o 
  -6   3  16      692.04      711.64     18.56 o 
  -5   3  16        2.30       -0.55      6.03 o 
  -4   3  16      191.57      177.62      8.13 o 
  -3   3  16     1463.55     1385.79     88.73 o 
  -2   3  16       45.75       47.01      5.42 o 
  -1   3  16      108.99      109.02     10.87 o 
   0   3  16     2019.90     2096.60     21.28 o 
   1   3  16       12.20       12.86      4.51 o 
   2   3  16      169.23      165.28     14.53 o 
   3   3  16     1232.69     1252.96     97.21 o 
   4   3  16        8.20       14.85      5.16 o 
   5   3  16      147.12      144.18      7.58 o 
  -7   4  16       15.06       21.48      3.99 o 
  -6   4  16      123.07      123.49      8.71 o 
  -5   4  16      100.40       89.72      7.91 o 
  -4   4  16       91.78       86.16      8.16 o 
  -3   4  16      690.03      617.12     17.84 o 
  -2   4  16     1172.13     1230.24     89.80 o 
  -1   4  16      693.59      696.85     17.11 o 
   0   4  16     1452.70     1504.72     18.45 o 
   1   4  16       36.40       38.13      6.21 o 
   2   4  16      607.31      567.91     17.73 o 
   3   4  16      334.34      304.69     12.85 o 
   4   4  16       59.53       46.75      6.52 o 
   5   4  16        0.50       -4.49      4.49 o 
  -7   5  16       13.83       18.33      3.14 o 
  -6   5  16        7.70       10.24      5.68 o 
  -5   5  16      138.83      140.60      8.67 o 
  -4   5  16      355.88      332.25     13.00 o 
  -3   5  16       12.06        6.88      7.63 o 
  -2   5  16      762.01      779.66     24.60 o 
  -1   5  16      142.39      155.64      6.81 o 
   0   5  16      835.43      754.49     13.61 o 
   1   5  16       31.63       51.09      7.08 o 
   2   5  16      468.92      447.02     15.22 o 
   3   5  16      309.45      297.51     12.52 o 
   4   5  16      224.62      199.09      9.55 o 
   5   5  16      101.71      116.34      6.17 o 
  -6   6  16        0.49        2.01      4.31 o 
  -5   6  16      201.24      221.08     11.82 o 
  -4   6  16        0.18        2.62      4.48 o 
  -3   6  16        0.75        2.68      5.15 o 
  -2   6  16      192.31      179.28     10.56 o 
  -1   6  16      120.46      106.69      6.14 o 
   0   6  16     2817.25     2649.91     24.64 o 
   1   6  16      342.77      327.05     19.47 o 
   2   6  16       24.64       22.79      6.83 o 
   3   6  16      251.03      254.31     10.87 o 
   4   6  16      212.19      224.08      9.38 o 
   5   6  16       46.75       40.15      3.91 o 
  -6   7  16      202.76      229.49      7.50 o 
  -5   7  16       37.25       33.61      6.25 o 
  -4   7  16        0.31        3.92      4.23 o 
  -3   7  16        8.62        7.92      4.62 o 
  -2   7  16       19.61       24.19      4.39 o 
  -1   7  16       90.32       83.52      6.11 o 
   0   7  16        1.32        5.72      4.44 o 
   1   7  16       33.66       32.51      5.19 o 
   2   7  16       50.15       54.35      6.39 o 
   3   7  16      147.51      139.80     10.27 o 
   4   7  16        3.04        6.75      3.82 o 
  -5   8  16        2.90        6.01      4.51 o 
  -4   8  16      872.97      890.19     12.82 o 
  -3   8  16       25.50       24.84      5.71 o 
  -2   8  16       75.01       79.60      8.39 o 
  -1   8  16        8.54       10.37      5.45 o 
   0   8  16      414.54      395.19     14.59 o 
   1   8  16      388.72      363.14     14.04 o 
   2   8  16      202.09      181.10      9.49 o 
   3   8  16     1181.66     1143.36     19.45 o 
   4   8  16      483.45      472.26     10.21 o 
  -4   9  16        7.37        4.11      5.05 o 
  -3   9  16      915.02      976.66     40.62 o 
  -2   9  16      483.51      464.13      9.74 o 
  -1   9  16      195.54      194.44     10.10 o 
   0   9  16      655.04      652.79     17.45 o 
   1   9  16       25.36       16.02      6.18 o 
   2   9  16        6.34        3.78      4.27 o 
   3   9  16        5.66       -0.28      3.66 o 
  -4  10  16      158.00      202.70      7.55 o 
  -3  10  16        6.74       19.54      7.24 o 
  -2  10  16       22.02       23.04      4.20 o 
  -1  10  16        1.24        4.92      4.52 o 
   0  10  16       38.44       37.70      6.09 o 
   1  10  16       37.73       36.32      6.10 o 
   2  10  16       51.38       48.23      4.90 o 
   3  10  16        4.42        4.41      3.87 o 
  -3  11  16        1.57        0.04      4.48 o 
  -2  11  16        2.44       -0.77      3.60 o 
  -1  11  16       10.18        9.90      4.08 o 
   0  11  16        0.33       -0.65      3.85 o 
   1  11  16        5.32        4.54      4.28 o 
   2  11  16      217.82      241.06      6.66 o 
  -2  12  16      205.29      202.33      6.81 o 
  -1  12  16        0.70        1.27      3.56 o 
   0  12  16      235.87      235.99      7.17 o 
  -7   0  17      146.08      148.57      5.16 o 
  -5   0  17      319.39      301.81     12.37 o 
  -3   0  17      177.12      186.26     10.56 o 
  -1   0  17        7.56       11.99      5.54 o 
   1   0  17     1263.46     1286.69     25.35 o 
   3   0  17      467.25      489.52     15.73 o 
   5   0  17        1.91       -4.28      4.28 o 
  -7   1  17        5.53       12.09      3.87 o 
  -6   1  17      268.20      275.88     18.52 o 
  -5   1  17       10.32        9.71      5.94 o 
  -4   1  17        1.41        4.98      4.08 o 
  -3   1  17      848.88      760.56     13.80 o 
  -2   1  17       45.08       44.22      4.85 o 
  -1   1  17     1636.58     1682.92     19.86 o 
   0   1  17       93.61       95.16      5.74 o 
   1   1  17      582.61      552.81     15.21 o 
   2   1  17      279.63      295.93      9.17 o 
   3   1  17      399.02      361.61     15.30 o 
   4   1  17      476.44      464.15      9.98 o 
   5   1  17        4.23        6.01      2.76 o 
  -7   2  17      196.89      196.02      6.91 o 
  -6   2  17       25.71       17.42      6.07 o 
  -5   2  17      266.76      263.25      6.69 o 
  -4   2  17      979.80      840.74     38.88 o 
  -3   2  17       82.43       69.86      7.95 o 
  -2   2  17       43.00       59.39      5.18 o 
  -1   2  17     1078.24     1078.67     45.07 o 
   0   2  17     1479.13     1483.39     23.02 o 
   1   2  17      463.56      431.61     10.72 o 
   2   2  17       15.94       13.72      6.15 o 
   3   2  17       24.77       19.59      4.11 o 
   4   2  17        5.09        5.22      3.54 o 
   5   2  17       66.04       74.90      3.90 o 
  -7   3  17      155.11      167.71      6.38 o 
  -6   3  17      120.00      120.64      8.53 o 
  -5   3  17        0.63        3.43      5.29 o 
  -4   3  17      508.09      482.98     30.67 o 
  -3   3  17      674.17      619.25     51.03 o 
  -2   3  17     2233.05     2310.66    155.89 o 
  -1   3  17      318.70      331.68     27.29 o 
   0   3  17     1678.61     1921.07     21.92 o 
   1   3  17      172.85      188.76      7.44 o 
   2   3  17       21.08       22.76      6.38 o 
   3   3  17      136.92      143.41     18.39 o 
   4   3  17      269.31      283.72     36.37 o 
   5   3  17        1.52        2.26      4.39 o 
  -6   4  17       33.51       38.27      6.56 o 
  -5   4  17     1348.51     1206.88     22.68 o 
  -4   4  17       14.14       16.81      5.52 o 
  -3   4  17       70.68       67.20      8.28 o 
  -2   4  17     1102.83     1041.25     23.34 o 
  -1   4  17       10.98       10.21      5.17 o 
   0   4  17      269.70      268.80      8.45 o 
   1   4  17        5.41        9.93      6.46 o 
   2   4  17      108.53      109.00      9.42 o 
   3   4  17      978.01      859.84     19.95 o 
   4   4  17        0.66       -0.52      4.97 o 
   5   4  17      138.95      143.93      6.29 o 
  -6   5  17      298.01      328.25     10.99 o 
  -5   5  17       12.04       10.34      4.30 o 
  -4   5  17      791.86      736.08     18.89 o 
  -3   5  17      106.83       96.17      8.37 o 
  -2   5  17     1017.25     1003.41     22.47 o 
  -1   5  17        0.74        3.70      9.07 o 
   0   5  17      111.34      114.83      6.18 o 
   1   5  17      281.99      260.21      8.69 o 
   2   5  17      113.27      111.90      7.74 o 
   3   5  17       19.72       25.47      5.65 o 
   4   5  17      127.10      124.62      7.71 o 
   5   5  17       59.41       53.43      3.87 o 
  -6   6  17      126.37      148.09      6.94 o 
  -5   6  17       27.61       28.72      5.70 o 
  -4   6  17      184.37      181.55      9.46 o 
  -3   6  17      156.11      162.33      6.49 o 
  -2   6  17       61.22       66.09      5.07 o 
  -1   6  17      130.15      123.91      6.30 o 
   0   6  17      894.12      866.62     14.35 o 
   1   6  17      675.93      653.20     12.45 o 
   2   6  17      117.28      115.55     13.11 o 
   3   6  17        4.87        3.87      5.82 o 
   4   6  17      119.36      124.26     11.70 o 
  -5   7  17        2.97        0.82      4.87 o 
  -4   7  17        3.47       -1.17      4.16 o 
  -3   7  17       24.41       27.50      4.44 o 
  -2   7  17       88.91      100.39      5.24 o 
  -1   7  17       53.68       55.68      5.70 o 
   0   7  17      165.19      171.00     11.80 o 
   1   7  17      801.51      785.35     42.88 o 
   2   7  17      956.95      895.14     13.01 o 
   3   7  17      681.47      681.06     46.23 o 
   4   7  17      162.70      173.98      6.97 o 
  -5   8  17      153.48      153.85      6.18 o 
  -4   8  17       30.78       29.26      4.04 o 
  -3   8  17        1.16        6.93      5.05 o 
  -2   8  17       95.57       97.87      8.22 o 
  -1   8  17       20.39        9.40      5.37 o 
   0   8  17      602.40      581.67     16.58 o 
   1   8  17        3.09        1.58      4.95 o 
   2   8  17       25.68       17.28      5.48 o 
   3   8  17       83.46       82.06      6.05 o 
  -4   9  17        3.02        3.31      4.44 o 
  -3   9  17       55.43       38.99      5.15 o 
  -2   9  17       31.50       26.68      5.78 o 
  -1   9  17       70.54       64.88      7.24 o 
   0   9  17        0.58        2.66      4.65 o 
   1   9  17      802.58      701.51     15.82 o 
   2   9  17      450.38      458.60     12.05 o 
   3   9  17      104.25       99.50      5.08 o 
  -3  10  17        0.34        0.44      3.91 o 
  -2  10  17       25.69       20.57      4.61 o 
  -1  10  17      142.15      138.15      7.39 o 
   0  10  17      198.01      199.41      8.73 o 
   1  10  17        0.56       -0.03      3.66 o 
   2  10  17      343.66      385.93      9.30 o 
  -2  11  17      192.66      187.70      6.96 o 
  -1  11  17      153.78      161.95      7.07 o 
   0  11  17      205.40      219.93      7.88 o 
   1  11  17       32.97       41.53      3.82 o 
  -6   0  18       90.30      100.59      6.48 o 
  -4   0  18     1196.60     1121.40     23.04 o 
  -2   0  18       21.32       28.24      5.68 o 
   0   0  18      212.07      204.98     10.78 o 
   2   0  18       45.20       40.12      7.03 o 
   4   0  18       56.95       56.90      6.35 o 
  -6   1  18      657.48      690.80     10.05 o 
  -5   1  18     1300.86     1144.07     22.15 o 
  -4   1  18      534.03      458.86     10.82 o 
  -3   1  18      117.96      113.52      6.28 o 
  -2   1  18      131.54      127.04      6.63 o 
  -1   1  18        3.30        0.67      3.97 o 
   0   1  18        1.03        2.03      4.67 o 
   1   1  18        0.55        0.52      4.84 o 
   2   1  18        1.51        2.00      4.25 o 
   3   1  18     1030.22     1033.81     59.93 o 
   4   1  18      328.08      320.40     11.74 o 
   5   1  18      232.22      250.35      5.35 o 
  -6   2  18       43.94       54.00      6.29 o 
  -5   2  18        7.20       12.33      5.35 o 
  -4   2  18      432.93      403.68     22.56 o 
  -3   2  18     3431.90     3094.98     97.62 o 
  -2   2  18      672.42      644.14     12.79 o 
  -1   2  18      235.35      245.61     16.69 o 
   0   2  18      335.63      334.74     23.05 o 
   1   2  18      859.87      892.04     15.11 o 
   2   2  18      378.22      387.01     14.77 o 
   3   2  18       60.30       66.79      5.44 o 
   4   2  18        0.80       -3.79      7.78 o 
   5   2  18     1114.79     1179.75     15.65 o 
  -6   3  18       97.38      108.40      7.58 o 
  -5   3  18      654.75      650.93     16.69 o 
  -4   3  18        1.26        2.13     10.96 o 
  -3   3  18       93.90      116.31     11.54 o 
  -2   3  18     1300.40     1380.81     82.42 o 
  -1   3  18      611.40      627.32     31.94 o 
   0   3  18     2761.46     3155.76     27.02 o 
   1   3  18       14.51       10.55      3.99 o 
   2   3  18      431.77      466.13     56.48 o 
   3   3  18      263.81      288.26     22.79 o 
   4   3  18       48.98       50.52      5.90 o 
   5   3  18       19.25       23.68      3.31 o 
  -6   4  18      195.70      224.57      9.30 o 
  -5   4  18        9.83        6.06      5.31 o 
  -4   4  18       25.16       21.36      6.32 o 
  -3   4  18      172.28      141.00      9.90 o 
  -2   4  18        2.80        1.18      6.31 o 
  -1   4  18        8.34       11.67      5.07 o 
   0   4  18       73.02       78.02      6.80 o 
   1   4  18      332.10      304.69      9.20 o 
   2   4  18      883.99      838.59     20.39 o 
   3   4  18      158.81      159.57      9.17 o 
   4   4  18        8.62       12.28      4.34 o 
  -6   5  18       81.43       94.71      6.06 o 
  -5   5  18      580.65      592.26     16.79 o 
  -4   5  18       82.46       76.74      6.94 o 
  -3   5  18        0.10       -0.24      6.44 o 
  -2   5  18       73.15       72.87      5.33 o 
  -1   5  18      910.71      979.79     28.86 o 
   0   5  18      117.45      107.58      6.28 o 
   1   5  18      761.62      751.94     13.37 o 
   2   5  18      532.00      507.29     10.55 o 
   3   5  18      382.09      374.49      8.58 o 
   4   5  18       10.01        7.75      6.54 o 
  -5   6  18        9.85       14.77      5.46 o 
  -4   6  18       56.45       45.12      5.80 o 
  -3   6  18      905.28      939.04     67.63 o 
  -2   6  18      814.53      817.81     35.34 o 
  -1   6  18       46.25       45.69      4.54 o 
   0   6  18       33.67       22.04      4.07 o 
   1   6  18      690.36      730.84     12.55 o 
   2   6  18      136.35      131.97      5.98 o 
   3   6  18        6.39        2.72      3.56 o 
   4   6  18      293.09      290.53      8.15 o 
  -5   7  18        9.87       13.22      4.34 o 
  -4   7  18      752.07      773.59     14.28 o 
  -3   7  18      113.66      120.78      5.56 o 
  -2   7  18      153.75      145.31     14.96 o 
  -1   7  18     1170.44     1120.96     14.88 o 
   0   7  18      104.76      131.39      5.83 o 
   1   7  18        9.32        7.51      3.90 o 
   2   7  18      627.20      615.81     40.27 o 
   3   7  18        0.56        2.99      4.54 o 
  -4   8  18        1.88       -0.26      4.12 o 
  -3   8  18      529.40      578.99     13.11 o 
  -2   8  18       98.64       88.00      6.67 o 
  -1   8  18        2.85       -0.06      5.32 o 
   0   8  18      644.52      584.22     15.17 o 
   1   8  18       69.65       78.42      7.01 o 
   2   8  18      308.62      312.12     10.23 o 
   3   8  18      948.57      968.80     14.19 o 
  -3   9  18       41.61       40.46      4.80 o 
  -2   9  18       32.25       33.58      5.08 o 
  -1   9  18      472.58      440.31     12.34 o 
   0   9  18        2.13        2.34      4.82 o 
   1   9  18       21.51       27.36      5.11 o 
   2   9  18        1.33       -1.96      4.07 o 
  -3  10  18      265.57      270.05      7.23 o 
  -2  10  18       96.81      104.37      5.79 o 
  -1  10  18       10.41       13.88      4.45 o 
   0  10  18      125.50      130.69      6.69 o 
   1  10  18      270.27      276.76      7.97 o 
  -1  11  18       28.06       34.89      3.84 o 
  -5   0  19       39.02       39.90      4.15 o 
  -3   0  19      129.58      118.23      8.85 o 
  -1   0  19     3618.37     3708.64     42.81 o 
   1   0  19      738.83      714.61     19.14 o 
   3   0  19     1103.97     1060.90     20.61 o 
  -6   1  19        9.56       16.54      4.39 o 
  -5   1  19        4.80        5.22      3.01 o 
  -4   1  19       15.45       13.43      4.21 o 
  -3   1  19        1.66       -0.92      4.25 o 
  -2   1  19     2254.43     2200.13     23.29 o 
  -1   1  19      889.93      906.79     15.27 o 
   0   1  19      144.94      159.74      8.39 o 
   1   1  19      299.40      309.95     11.12 o 
   2   1  19      116.53      119.29      6.12 o 
   3   1  19       18.02       22.18      4.02 o 
   4   1  19       48.75       48.59      3.56 o 
  -6   2  19       51.45       42.14      5.05 o 
  -5   2  19      234.81      207.87      9.80 o 
  -4   2  19       42.20       37.29      4.47 o 
  -3   2  19      142.24      123.34      8.44 o 
  -2   2  19        1.88        1.05      4.44 o 
  -1   2  19      256.86      281.29     11.31 o 
   0   2  19        4.81       14.12      4.81 o 
   1   2  19        0.01       15.03     12.24 o 
   2   2  19       12.05       11.31      4.52 o 
   3   2  19        0.59       -1.06      3.93 o 
   4   2  19       56.87       56.17      4.43 o 
  -6   3  19      115.28      135.08      7.01 o 
  -5   3  19      516.31      452.58     13.72 o 
  -4   3  19        4.93        7.34      4.37 o 
  -3   3  19      807.56      799.39     53.40 o 
  -2   3  19      102.92       96.67      6.21 o 
  -1   3  19       79.41      117.49     14.60 o 
   0   3  19      394.60      412.15     17.90 o 
   1   3  19      403.28      425.81      9.43 o 
   2   3  19     1095.24     1152.06    102.39 o 
   3   3  19      120.31       95.95      7.67 o 
   4   3  19      349.62      354.42     10.00 o 
  -6   4  19        3.98        9.54      4.03 o 
  -5   4  19       27.73       28.18      4.19 o 
  -4   4  19      319.00      288.17     11.95 o 
  -3   4  19       56.63       60.49      7.73 o 
  -2   4  19       49.24       39.65      7.35 o 
  -1   4  19      205.95      196.80     11.08 o 
   0   4  19       12.34       15.62      4.64 o 
   1   4  19      535.69      555.93     41.87 o 
   2   4  19        3.93        7.91      4.10 o 
   3   4  19      135.03      147.43      5.60 o 
   4   4  19        2.92        4.99      2.67 o 
  -5   5  19       26.74       28.12      5.54 o 
  -4   5  19       29.51       33.66      5.40 o 
  -3   5  19      149.63      125.46      9.08 o 
  -2   5  19        9.77       18.08      6.40 o 
  -1   5  19       63.61       77.46      8.99 o 
   0   5  19      536.18      544.63     28.21 o 
   1   5  19      472.90      442.12     17.44 o 
   2   5  19       13.20        8.28      3.63 o 
   3   5  19       16.23       12.07      3.33 o 
   4   5  19        1.16        4.16      3.81 o 
  -5   6  19      117.37      133.87      7.25 o 
  -4   6  19        8.79       12.19      5.02 o 
  -3   6  19        5.93        3.82      5.79 o 
  -2   6  19      531.27      559.76     33.79 o 
  -1   6  19        0.80        2.62      4.25 o 
   0   6  19      263.18      312.45      8.40 o 
   1   6  19      117.39      120.67      6.06 o 
   2   6  19       84.89       91.05      4.94 o 
   3   6  19      161.74      174.27      7.39 o 
  -4   7  19      611.78      642.93     14.81 o 
  -3   7  19       73.73       80.69      6.24 o 
  -2   7  19       20.58       18.69      4.12 o 
  -1   7  19      584.94      593.83     10.32 o 
   0   7  19       25.84       23.71      4.07 o 
   1   7  19       64.24       63.72      4.39 o 
   2   7  19      367.59      376.63     19.47 o 
   3   7  19       26.03       18.64      3.41 o 
  -3   8  19      657.18      744.40     12.84 o 
  -2   8  19       77.99       70.38      5.67 o 
  -1   8  19       41.84       33.26      5.36 o 
   0   8  19      340.44      336.03     10.57 o 
   1   8  19      202.50      213.34      8.66 o 
   2   8  19        0.29        3.04      4.13 o 
  -2   9  19      147.83      162.17      6.46 o 
  -1   9  19       30.70       21.96      4.40 o 
   0   9  19      208.02      243.15      8.66 o 
   1   9  19        6.48        8.45      4.05 o 
  -1  10  19      118.99      132.36      5.55 o 
   0  10  19       53.21       46.91      3.74 o 
  -4   0  20        2.89       -5.10      5.10 o 
  -2   0  20      615.38      544.00     16.94 o 
   0   0  20      176.05      147.44     10.13 o 
   2   0  20     1213.31     1201.34     22.40 o 
   4   0  20       26.86       28.05      4.46 o 
  -6   1  20       10.85       13.80      3.99 o 
  -5   1  20      178.00      185.63      5.82 o 
  -4   1  20      180.88      187.67      6.81 o 
  -3   1  20      189.12      154.31      6.69 o 
  -2   1  20        5.52        6.28      4.36 o 
  -1   1  20     1251.67     1310.56     17.99 o 
   0   1  20       26.42       32.77      4.76 o 
   1   1  20      616.54      630.71     16.12 o 
   2   1  20      473.02      453.29     10.09 o 
   3   1  20       29.13       25.54      3.33 o 
   4   1  20      888.31      947.78      9.56 o 
  -6   2  20       50.28       60.86      4.20 o 
  -5   2  20      241.23      261.17      8.59 o 
  -4   2  20        5.67        0.29      3.93 o 
  -3   2  20       39.76       61.67      7.55 o 
  -2   2  20      342.12      328.02     13.02 o 
  -1   2  20      166.31      171.52      7.19 o 
   0   2  20      220.22      228.06     10.39 o 
   1   2  20       74.22       81.68      5.53 o 
   2   2  20      590.38      596.19     32.98 o 
   3   2  20        1.44       -0.18      2.94 o 
   4   2  20      226.99      230.64      7.72 o 
  -6   3  20      486.86      531.28      9.94 o 
  -5   3  20        4.23        4.05      3.20 o 
  -4   3  20       23.37       19.04      6.23 o 
  -3   3  20       69.42       58.63      6.27 o 
  -2   3  20       84.19       83.92      5.78 o 
  -1   3  20      214.96      199.18     17.22 o 
   0   3  20       25.16       33.33      4.96 o 
   1   3  20       60.26       51.31      4.95 o 
   2   3  20        8.03        5.65      4.09 o 
   3   3  20      163.55      167.39      5.11 o 
   4   3  20      196.28      203.91      6.68 o 
  -5   4  20      138.10      133.69      7.56 o 
  -4   4  20        3.44        6.23      5.10 o 
  -3   4  20        9.83        9.31      5.94 o 
  -2   4  20      302.24      306.68     13.17 o 
  -1   4  20       58.31       63.73      8.41 o 
   0   4  20      606.77      608.49     17.64 o 
   1   4  20        7.87       11.54      5.67 o 
   2   4  20      242.17      254.20      6.99 o 
   3   4  20       11.39        7.54      3.24 o 
  -5   5  20      396.06      408.48     11.27 o 
  -4   5  20        1.73        0.79      4.88 o 
  -3   5  20       19.96       12.93      5.23 o 
  -2   5  20      325.87      317.54     12.30 o 
  -1   5  20        5.38       11.67      5.46 o 
   0   5  20     1192.53     1328.07     50.06 o 
   1   5  20       27.91       31.72      6.29 o 
   2   5  20      396.97      413.00      8.23 o 
   3   5  20       95.56       98.05      3.93 o 
  -4   6  20       73.13       77.87      5.55 o 
  -3   6  20      693.29      696.60     15.03 o 
  -2   6  20        4.53        4.98      5.25 o 
  -1   6  20       61.80       68.00      4.47 o 
   0   6  20      153.03      168.86      5.90 o 
   1   6  20       47.79       50.64      3.85 o 
   2   6  20       20.84       18.52      3.13 o 
   3   6  20        8.27        8.39      3.92 o 
  -4   7  20      258.26      276.52      8.72 o 
  -3   7  20      713.96      729.91     12.64 o 
  -2   7  20      295.51      317.88      6.54 o 
  -1   7  20      666.27      702.80     12.14 o 
   0   7  20       59.96       58.73      3.85 o 
   1   7  20       22.50       19.79      3.66 o 
   2   7  20       36.65       41.55      4.33 o 
  -2   8  20       28.28       50.45      5.06 o 
  -1   8  20       11.78       14.75      4.84 o 
   0   8  20       52.92       72.74      5.41 o 
   1   8  20        0.74        1.14      3.83 o 
  -1   9  20       11.07       10.05      4.24 o 
   0   9  20       29.85       22.83      3.82 o 
  -5   0  21        8.59       15.51      4.60 o 
  -3   0  21      563.62      521.65     15.01 o 
  -1   0  21      231.23      254.27     11.72 o 
   1   0  21      210.12      200.49      9.96 o 
   3   0  21       30.77       16.25      4.57 o 
  -5   1  21      129.79      108.66      6.41 o 
  -4   1  21      135.56      135.01      5.69 o 
  -3   1  21       16.90       25.82      5.67 o 
  -2   1  21      834.08      831.82     13.81 o 
  -1   1  21      788.65      758.76     13.52 o 
   0   1  21      655.99      697.50     14.47 o 
   1   1  21       51.84       63.25     11.60 o 
   2   1  21       12.16       11.50      4.12 o 
   3   1  21       33.43       35.61      3.25 o 
  -5   2  21      576.99      575.59     12.95 o 
  -4   2  21        4.92        7.72      4.12 o 
  -3   2  21       95.66      109.23      5.51 o 
  -2   2  21      704.61      740.24     12.71 o 
  -1   2  21       21.23       20.67      4.49 o 
   0   2  21       46.32       46.86      9.09 o 
   1   2  21        9.72        6.49      4.91 o 
   2   2  21      359.55      402.32     25.83 o 
   3   2  21      274.40      262.98      8.81 o 
  -5   3  21       39.35       31.20      5.33 o 
  -4   3  21      145.86      161.40      8.48 o 
  -3   3  21      135.24      152.41      9.45 o 
  -2   3  21       29.38       27.68      6.94 o 
  -1   3  21     1381.17     1386.35     25.84 o 
   0   3  21      703.19      666.87     17.98 o 
   1   3  21      159.43      185.91     10.04 o 
   2   3  21       82.94       83.16      6.48 o 
   3   3  21       19.03       23.44      3.73 o 
  -5   4  21      261.87      267.49      8.64 o 
  -4   4  21        6.50       10.31      4.41 o 
  -3   4  21       28.30       29.79      5.90 o 
  -2   4  21       12.28       10.26      5.23 o 
  -1   4  21      237.77      266.69     11.51 o 
   0   4  21        0.86        8.42      5.23 o 
   1   4  21      819.88      776.91     17.40 o 
   2   4  21       13.21       18.35      3.48 o 
   3   4  21      225.65      260.47      7.53 o 
  -4   5  21        1.58        3.04      4.13 o 
  -3   5  21       56.43       60.83      6.35 o 
  -2   5  21      119.20      111.98      8.09 o 
  -1   5  21      203.43      209.22     10.15 o 
   0   5  21      841.03      842.39     18.14 o 
   1   5  21      703.06      715.32     12.54 o 
   2   5  21       72.05       83.17      7.06 o 
  -4   6  21        1.00       -4.70      4.70 o 
  -3   6  21       27.80       31.06      4.89 o 
  -2   6  21       53.27       57.52      5.69 o 
  -1   6  21        4.01        8.38      4.96 o 
   0   6  21       71.87       73.58      3.98 o 
   1   6  21        7.74       10.35      3.41 o 
  -2   7  21        2.67       13.06      5.43 o 
  -1   7  21      117.78      124.58      5.30 o 
   0   7  21       13.62       11.52      4.29 o 
   1   7  21      109.87      114.22      5.12 o 
  -4   0  22        8.79        7.56      4.20 o 
  -2   0  22      239.19      251.14     10.71 o 
   0   0  22      274.31      319.34     11.96 o 
   2   0  22      432.45      437.01     11.14 o 
  -4   1  22      335.65      314.16      6.91 o 
  -3   1  22      110.45      100.59      5.10 o 
  -2   1  22      117.84      113.69      5.67 o 
  -1   1  22      191.93      199.93      7.85 o 
   0   1  22      119.60      129.04      5.89 o 
   1   1  22      158.38      154.23      5.64 o 
   2   1  22     1231.31     1275.76     32.72 o 
   3   1  22      118.28      116.53      4.99 o 
  -4   2  22       30.31       38.79      5.22 o 
  -3   2  22       76.84       85.19      4.64 o 
  -2   2  22      237.14      239.81      7.35 o 
  -1   2  22        2.34        5.29      4.29 o 
   0   2  22      141.69      155.56     13.38 o 
   1   2  22      201.36      219.71      9.54 o 
   2   2  22      566.63      548.74     12.54 o 
  -4   3  22      683.08      776.85     14.89 o 
  -3   3  22       18.20       16.44      5.48 o 
  -2   3  22       59.86       61.50      6.72 o 
  -1   3  22      469.04      519.73     14.94 o 
   0   3  22       26.39       22.47      5.22 o 
   1   3  22       93.43      112.66      7.26 o 
   2   3  22      550.93      561.26     12.21 o 
  -4   4  22        3.48        8.32      3.84 o 
  -3   4  22        9.38        3.38      5.03 o 
  -2   4  22     1149.17     1189.97     20.59 o 
  -1   4  22      208.42      221.21      9.91 o 
   0   4  22     1517.26     1599.66     23.52 o 
   1   4  22      393.23      345.51     10.62 o 
   2   4  22       53.61       51.59      4.70 o 
  -4   5  22      498.06      465.16     10.73 o 
  -3   5  22      498.09      541.46     12.03 o 
  -2   5  22      178.82      206.53      8.94 o 
  -1   5  22       50.43       54.38      5.84 o 
   0   5  22      295.35      297.70      9.99 o 
   1   5  22      625.75      666.65     13.01 o 
  -2   6  22      203.57      220.56      7.49 o 
  -1   6  22      458.49      463.60     10.74 o 
   0   6  22       27.52       37.21      4.95 o 
  -3   0  23       26.74       24.76      4.96 o 
  -1   0  23       13.34       12.91      4.89 o 
   1   0  23      375.86      373.85     10.37 o 
  -4   1  23       58.99       75.66      5.42 o 
  -3   1  23      306.42      338.03      6.96 o 
  -2   1  23      229.96      257.99      6.91 o 
  -1   1  23      502.82      555.46      9.74 o 
   0   1  23       18.60       17.66      3.70 o 
   1   1  23        5.24        9.75      3.37 o 
   2   1  23        5.81        2.80      4.22 o 
  -4   2  23      862.18      972.54     14.70 o 
  -3   2  23      332.91      379.65     10.91 o 
  -2   2  23        4.73        1.77      3.71 o 
  -1   2  23      167.90      154.66      5.18 o 
   0   2  23      243.51      260.35      6.26 o 
   1   2  23       11.17       10.02      3.81 o 
   2   2  23       53.00       45.64      4.33 o 
  -4   3  23      105.90       97.84     11.43 o 
  -3   3  23        2.63       -0.65      4.74 o 
  -2   3  23       27.99       22.13      4.58 o 
  -1   3  23       21.57       21.82      4.97 o 
   0   3  23      337.77      327.30     10.74 o 
   1   3  23       59.01       58.39      5.26 o 
  -3   4  23        6.90        4.81      4.22 o 
  -2   4  23       31.43       28.73      4.45 o 
  -1   4  23      322.48      343.01     10.60 o 
   0   4  23       76.55       91.22      6.11 o 
   1   4  23       19.24       21.51      3.66 o 
  -2   5  23        2.19        2.71      3.87 o 
  -1   5  23       39.88       37.30      4.63 o 
   0   5  23      611.14      625.68     11.51 o 
  -2   0  24        1.06        0.84      4.55 o 
   0   0  24      756.25      751.78     12.92 o 
  -3   1  24       51.96       63.96      4.66 o 
  -2   1  24        5.66       10.31      4.82 o 
  -1   1  24        3.75        2.24      3.42 o 
   0   1  24      195.53      201.73      7.77 o 
  -3   2  24       94.48      116.75      5.94 o 
  -2   2  24        3.02        2.32      3.77 o 
  -1   2  24       39.72       39.10      4.64 o 
   0   2  24       93.14       96.76      5.47 o 
  -2   3  24       25.05       27.28      4.30 o 
  -1   3  24       76.18       85.04      5.12 o 
   0   3  24       10.13       11.36      4.23 o 
  -1   4  24       54.26       48.92      4.43 o 
                                                 
